# Supplementary material for: 2,3,6-Triphenyl­piperidin-4-one
Source: Acta Crystallogr Sect E Struct Rep Online. 2009 Sep 12;65(Pt 10):o2430. doi: 10.1107/S1600536809035673 (PMC2970436; doi:10.1107/S1600536809035673)
Supplement: Supplementary file 1 [file e-65-o2430-sup1.cif]

##############################################################################
###                                                                        ###
###        Electronic paper (Acta Crystallographica Section E)             ###
###                                                                        ###
##############################################################################
#                                                                            #
# This CIF contains the data in a paper accepted for publication in Acta     #
# Crystallographica Section E. It conforms to the requirements of Notes      #
# for Authors for Section E, and has been peer reviewed under the auspices   #
# of the IUCr Commission on Journals.                                        #
#                                                                            #
# Full details of the Crystallographic Information File format               #
# are given in the paper "The Crystallographic Information File (CIF):       #
# a New Standard Archive File for Crystallography" by S. R. Hall, F. H.      #
# Allen and I. D. Brown [Acta Cryst. (1991), A47, 655-685].                  #
#                                                                            #
# The current version of the core CIF dictionary is obtainable from          #
# ftp://ftp.iucr.org/pub/cif_core.dic. The current version number is 2.4.    #
#                                                                            #
# Software is freely available for graphical display of the structure(s) in  #
# this CIF.  For information consult the CIF home page http://www.iucr.org/  #
# cif/home.html                                                              #
#                                                                            #
# This file may be used for bona fide research purposes within the           #
# scientific community so long as proper attribution is given to the journal # 
# article from which it was obtained.                                        #
#                                                                            #
##############################################################################
                                             
data_global
_audit_creation_method     SHELXTL
_journal_data_validation_number     ?
_journal_date_recd_electronic     2009-08-06
_journal_date_accepted     2009-09-03
_journal_name_full     'Acta Crystallographica, Section E'
_journal_year     2009
_journal_volume     65
_journal_issue     10
_journal_page_first     o2430
_journal_page_last     o2430
_journal_paper_category     QO
_journal_coeditor_code     BH2244
_publ_contact_author_name     'Dr Professor P.L. Nilantha Lakshman'
_publ_contact_author_address
;
Department of  Food science and Technology
Faculty of Agriculture
University of Ruhuna
Mapalana
Kamburupitiya (81100)
Sri Lanka.
;
_publ_contact_author_email     nilanthalakshman@yahoo.co.uk
_publ_contact_author_fax     +94-41-2292384
_publ_contact_author_phone     +94-41-2292200
_publ_section_title
;
2,3,6-Triphenylpiperidin-4-one
;
loop_
    _publ_author_name
    _publ_author_address
    "N. Mahalakshmi Lavanya"
;
Department of Physics
Kalasalingam University
Krishnan koil 626 190
Tamil Nadu
India
;
    "R. Anitha"
;
Department of Physics
Kalasalingam University
Krishnan koil 626 190
Tamil Nadu
India
;
    "S. Athimoolam"
;
Department of Physics
Kalasalingam University
Krishnan koil 626 190
Tamil Nadu
India
;
    "P. Alex Raja"
;
Department of Organic Chemistry
Madurai Kamaraj University
Madurai 625 021
India
;
    "P. L. Nilantha Lakshman"
;
Department of Food Science and Technology
Faculty of Agriculture
University of Ruhuna
Mapalana
Kamburupitiya 81100
Sri Lanka
;
_publ_section_synopsis     .
data_I
_audit_creation_method     SHELXTL
_chemical_name_systematic
;
2,3,6-Triphenylpiperidin-4-one
;
_chemical_name_common     2,3,6-triphenyl-piperidin-4-one
_chemical_formula_moiety     'C23 H21 N O'
_chemical_formula_sum     'C23 H21 N O'
_chemical_formula_iupac     'C23 H21 N O'
_chemical_formula_weight     327.41
_chemical_melting_point     ?
_symmetry_cell_setting     monoclinic
_symmetry_space_group_name_H-M     'P 21/c'
_symmetry_space_group_name_hall     '-P 2ybc'
loop_
    _symmetry_equiv_pos_as_xyz
    'x, y, z'
    '-x, y+1/2, -z+1/2'
    '-x, -y, -z'
    'x, -y-1/2, z-1/2'
_cell_length_a     12.144(4)
_cell_length_b     5.998(2)
_cell_length_c     25.127(7)
_cell_angle_alpha     90.00
_cell_angle_beta     94.55(2)
_cell_angle_gamma     90.00
_cell_volume     1824.3(9)
_cell_formula_units_Z     4
_cell_measurement_reflns_used     25
_cell_measurement_theta_min     9.68
_cell_measurement_theta_max     14.36
_cell_measurement_temperature     293(2)
_exptl_crystal_description     needle
_exptl_crystal_colour     colourless
_exptl_crystal_size_max     0.21
_exptl_crystal_size_mid     0.18
_exptl_crystal_size_min     0.15
_exptl_crystal_density_diffrn     1.192
_exptl_crystal_density_meas     1.173
_exptl_crystal_density_method
               'Flotation technique using a liquid mixture of CCl~4~ and xylene'
_exptl_crystal_F_000     696
_exptl_absorpt_coefficient_mu     0.072
_exptl_absorpt_correction_type     psi-scan
_exptl_absorpt_process_details     '(North <i>et al.</i>,  1968)'
_exptl_absorpt_correction_T_min     0.9140
_exptl_absorpt_correction_T_max     0.9995
_exptl_special_details     ?
_diffrn_ambient_temperature     293(2)
_diffrn_radiation_type     MoK\a
_diffrn_radiation_wavelength     0.71073
_diffrn_radiation_source     'fine-focus sealed tube'
_diffrn_radiation_monochromator     graphite
_diffrn_measurement_device_type     'Nonius MACH3 sealed tube'
_diffrn_measurement_method     \w-2\q
_diffrn_detector_area_resol_mean     ?
_diffrn_reflns_number     3552
_diffrn_reflns_av_R_equivalents     0.0285
_diffrn_reflns_av_sigmaI/netI     0.0323
_diffrn_reflns_theta_min     2.25
_diffrn_reflns_theta_max     25.0
_diffrn_reflns_theta_full     25.0
_diffrn_measured_fraction_theta_max     0.998
_diffrn_measured_fraction_theta_full     0.998
_diffrn_reflns_limit_h_min     0
_diffrn_reflns_limit_h_max     14
_diffrn_reflns_limit_k_min     -1
_diffrn_reflns_limit_k_max     7
_diffrn_reflns_limit_l_min     -29
_diffrn_reflns_limit_l_max     29
_diffrn_standards_number     3
_diffrn_standards_interval_count     ?
_diffrn_standards_interval_time     60
_diffrn_standards_decay_%     <1
_refine_special_details     ?
_reflns_number_total     3193
_reflns_number_gt     1906
_reflns_threshold_expression     I>2\s(I)
_refine_ls_structure_factor_coef     Fsqd
_refine_ls_matrix_type     full
_refine_ls_R_factor_all     0.0882
_refine_ls_R_factor_gt     0.0380
_refine_ls_wR_factor_gt     0.1007
_refine_ls_wR_factor_ref     0.1248
_refine_ls_goodness_of_fit_ref     1.015
_refine_ls_restrained_S_all     1.015
_refine_ls_number_reflns     3193
_refine_ls_number_parameters     231
_refine_ls_number_restraints     0
_refine_ls_hydrogen_treatment     mixed
_refine_ls_weighting_scheme     calc
_refine_ls_weighting_details
          'calc w=1/[\s^2^(Fo^2^)+(0.0616P)^2^+0.284P] where P=(Fo^2^+2Fc^2^)/3'
_atom_sites_solution_hydrogens     geom
_atom_sites_solution_primary     direct
_atom_sites_solution_secondary     difmap
_refine_ls_shift/su_max     0.000
_refine_ls_shift/su_mean     0.000
_refine_diff_density_max     0.156
_refine_diff_density_min     -0.157
_refine_ls_extinction_method     'SHELXTL (Bruker, 2000)'
_refine_ls_extinction_coef     0.0039(12)
_refine_ls_extinction_expression
                                  'Fc^*^=kFc[1+0.001xFc^2^\l^3^/sin(2\q)]^-1/4^'
loop_
    _atom_type_symbol
    _atom_type_description
    _atom_type_scat_dispersion_real
    _atom_type_scat_dispersion_imag
    _atom_type_scat_source
    'C' 'C' 0.0033 0.0016
                         'International Tables Vol C Tables 4.2.6.8 and 6.1.1.4'
    'H' 'H' 0.0000 0.0000
                         'International Tables Vol C Tables 4.2.6.8 and 6.1.1.4'
    'N' 'N' 0.0061 0.0033
                         'International Tables Vol C Tables 4.2.6.8 and 6.1.1.4'
    'O' 'O' 0.0106 0.0060
                         'International Tables Vol C Tables 4.2.6.8 and 6.1.1.4'
_computing_data_collection     'CAD-4 EXPRESS (Enraf--Nonius, 1994)'
_computing_cell_refinement     'CAD-4 EXPRESS (Enraf--Nonius, 1994)'
_computing_data_reduction     'XCAD4 (Harms & Wocadlo, 1995)'
_computing_structure_solution     'SHELXTL (Sheldrick, 2008)'
_computing_structure_refinement     'SHELXTL (Sheldrick, 2008)'
_computing_molecular_graphics     'PLATON (Spek, 2009)'
_computing_publication_material     'SHELXTL (Sheldrick, 2008)'
loop_
    _atom_site_type_symbol
    _atom_site_label
    _atom_site_fract_x
    _atom_site_fract_y
    _atom_site_fract_z
    _atom_site_U_iso_or_equiv
    _atom_site_adp_type
    _atom_site_calc_flag
    _atom_site_refinement_flags
    _atom_site_occupancy
    _atom_site_disorder_assembly
    _atom_site_disorder_group
    C C1 0.99723(14) 0.4257(3) 0.12658(7) 0.0525(5) Uani d . 1 . .
    H H1 0.9826 0.5792 0.1374 0.063 Uiso calc R 1 . .
    C C2 1.04235(15) 0.2932(3) 0.17569(7) 0.0553(5) Uani d . 1 . .
    H H2A 1.0644 0.1463 0.1643 0.066 Uiso calc R 1 . .
    H H2B 1.1077 0.3678 0.1917 0.066 Uiso calc R 1 . .
    C C3 0.96074(15) 0.2677(3) 0.21693(7) 0.0478(4) Uani d . 1 . .
    C C4 0.84239(14) 0.2127(3) 0.19584(6) 0.0463(4) Uani d . 1 . .
    H H4 0.8420 0.0553 0.1854 0.056 Uiso calc R 1 . .
    C C5 0.80792(14) 0.3482(3) 0.14452(7) 0.0476(4) Uani d . 1 . .
    H H5 0.8036 0.5062 0.1541 0.057 Uiso calc R 1 . .
    C C11 1.07919(15) 0.4297(4) 0.08460(8) 0.0586(5) Uani d . 1 . .
    C C12 1.0872(2) 0.2564(5) 0.04918(9) 0.0847(8) Uani d . 1 . .
    H H12 1.0391 0.1361 0.0501 0.102 Uiso calc R 1 . .
    C C13 1.1653(2) 0.2586(6) 0.01234(11) 0.1065(10) Uani d . 1 . .
    H H13 1.1691 0.1398 -0.0112 0.128 Uiso calc R 1 . .
    C C14 1.2362(2) 0.4296(8) 0.00998(12) 0.1083(12) Uani d . 1 . .
    H H14 1.2893 0.4287 -0.0147 0.130 Uiso calc R 1 . .
    C C15 1.2294(2) 0.6038(7) 0.04409(15) 0.1093(11) Uani d . 1 . .
    H H15 1.2775 0.7238 0.0423 0.131 Uiso calc R 1 . .
    C C16 1.15128(19) 0.6046(5) 0.08169(11) 0.0870(8) Uani d . 1 . .
    H H16 1.1479 0.7245 0.1050 0.104 Uiso calc R 1 . .
    C C21 0.69698(15) 0.2758(3) 0.11922(7) 0.0488(4) Uani d . 1 . .
    C C22 0.60549(16) 0.4111(4) 0.12051(8) 0.0644(6) Uani d . 1 . .
    H H22 0.6126 0.5491 0.1373 0.077 Uiso calc R 1 . .
    C C23 0.50388(18) 0.3465(5) 0.09750(9) 0.0797(7) Uani d . 1 . .
    H H23 0.4434 0.4406 0.0990 0.096 Uiso calc R 1 . .
    C C24 0.49144(19) 0.1451(5) 0.07247(9) 0.0784(7) Uani d . 1 . .
    H H24 0.4229 0.1021 0.0567 0.094 Uiso calc R 1 . .
    C C25 0.5808(2) 0.0072(4) 0.07088(8) 0.0753(7) Uani d . 1 . .
    H H25 0.5728 -0.1305 0.0540 0.090 Uiso calc R 1 . .
    C C26 0.68306(17) 0.0707(4) 0.09422(8) 0.0633(5) Uani d . 1 . .
    H H26 0.7430 -0.0252 0.0931 0.076 Uiso calc R 1 . .
    C C31 0.75856(15) 0.2369(3) 0.23659(6) 0.0476(4) Uani d . 1 . .
    C C32 0.74957(16) 0.4355(3) 0.26422(7) 0.0568(5) Uani d . 1 . .
    H H32 0.7973 0.5524 0.2582 0.068 Uiso calc R 1 . .
    C C33 0.67150(18) 0.4629(4) 0.30033(8) 0.0688(6) Uani d . 1 . .
    H H33 0.6674 0.5967 0.3188 0.083 Uiso calc R 1 . .
    C C34 0.59921(19) 0.2924(4) 0.30919(9) 0.0733(6) Uani d . 1 . .
    H H34 0.5463 0.3105 0.3336 0.088 Uiso calc R 1 . .
    C C35 0.60573(18) 0.0963(4) 0.28186(9) 0.0712(6) Uani d . 1 . .
    H H35 0.5564 -0.0184 0.2874 0.085 Uiso calc R 1 . .
    C C36 0.68516(16) 0.0677(3) 0.24617(8) 0.0597(5) Uani d . 1 . .
    H H36 0.6895 -0.0673 0.2283 0.072 Uiso calc R 1 . .
    N N1 0.89297(12) 0.3218(3) 0.10684(6) 0.0526(4) Uani d . 1 . .
    O O1 0.98843(11) 0.2814(2) 0.26421(5) 0.0572(4) Uani d . 1 . .
    H H1A 0.8700(15) 0.387(3) 0.0769(8) 0.060(6) Uiso d . 1 . .
loop_
    _atom_site_aniso_label
    _atom_site_aniso_U_11
    _atom_site_aniso_U_22
    _atom_site_aniso_U_33
    _atom_site_aniso_U_12
    _atom_site_aniso_U_13
    _atom_site_aniso_U_23
    C1 0.0498(10) 0.0549(11) 0.0530(10) 0.0037(9) 0.0045(8) 0.0043(9)
    C2 0.0490(10) 0.0621(12) 0.0542(11) 0.0037(9) -0.0003(8) 0.0023(9)
    C3 0.0580(11) 0.0383(10) 0.0463(10) 0.0045(8) -0.0016(8) 0.0025(8)
    C4 0.0552(10) 0.0401(9) 0.0434(9) 0.0022(8) 0.0021(8) -0.0001(8)
    C5 0.0518(10) 0.0470(10) 0.0441(9) 0.0053(8) 0.0045(8) 0.0022(8)
    C11 0.0501(11) 0.0716(13) 0.0540(11) 0.0066(10) 0.0041(9) 0.0158(11)
    C12 0.0804(16) 0.104(2) 0.0731(15) 0.0042(14) 0.0276(13) -0.0026(15)
    C13 0.0892(19) 0.154(3) 0.0812(18) 0.021(2) 0.0349(15) 0.0061(19)
    C14 0.0672(17) 0.182(4) 0.0797(19) 0.038(2) 0.0269(14) 0.056(2)
    C15 0.0640(16) 0.134(3) 0.133(3) -0.0043(18) 0.0240(17) 0.058(2)
    C16 0.0665(14) 0.0945(19) 0.1012(19) -0.0062(14) 0.0146(13) 0.0186(15)
    C21 0.0511(10) 0.0572(12) 0.0383(8) 0.0038(9) 0.0053(7) 0.0033(9)
    C22 0.0568(12) 0.0752(14) 0.0607(12) 0.0116(11) 0.0016(10) -0.0041(11)
    C23 0.0560(13) 0.108(2) 0.0742(15) 0.0164(13) -0.0024(11) -0.0066(15)
    C24 0.0578(13) 0.113(2) 0.0629(14) -0.0084(14) -0.0055(10) 0.0027(14)
    C25 0.0841(16) 0.0814(16) 0.0583(13) -0.0117(14) -0.0066(11) -0.0106(12)
    C26 0.0657(13) 0.0689(14) 0.0544(11) 0.0067(11) -0.0008(10) -0.0082(11)
    C31 0.0548(10) 0.0473(11) 0.0402(9) 0.0003(9) -0.0001(8) 0.0031(8)
    C32 0.0630(12) 0.0533(12) 0.0546(10) -0.0052(10) 0.0089(9) -0.0037(9)
    C33 0.0781(14) 0.0658(14) 0.0642(13) 0.0040(12) 0.0161(11) -0.0094(11)
    C34 0.0736(14) 0.0881(18) 0.0611(13) 0.0026(13) 0.0224(11) 0.0009(13)
    C35 0.0710(13) 0.0754(16) 0.0694(13) -0.0147(12) 0.0183(11) 0.0075(12)
    C36 0.0700(12) 0.0523(12) 0.0571(11) -0.0078(10) 0.0061(10) 0.0001(10)
    N1 0.0505(9) 0.0654(11) 0.0419(8) 0.0059(8) 0.0034(7) 0.0056(8)
    O1 0.0705(8) 0.0531(8) 0.0463(7) -0.0034(6) -0.0062(6) 0.0019(6)
_geom_special_details     ?
loop_
    _geom_bond_atom_site_label_1
    _geom_bond_atom_site_label_2
    _geom_bond_site_symmetry_2
    _geom_bond_distance
    _geom_bond_publ_flag
    C1 N1 . 1.462(2) ?
    C1 C11 . 1.507(3) ?
    C1 C2 . 1.532(3) ?
    C1 H1 . 0.9800 ?
    C2 C3 . 1.498(2) ?
    C2 H2A . 0.9700 ?
    C2 H2B . 0.9700 ?
    C3 O1 . 1.212(2) ?
    C3 C4 . 1.528(3) ?
    C4 C31 . 1.507(2) ?
    C4 C5 . 1.553(2) ?
    C4 H4 . 0.9800 ?
    C5 N1 . 1.464(2) ?
    C5 C21 . 1.507(3) ?
    C5 H5 . 0.9800 ?
    C11 C16 . 1.372(3) ?
    C11 C12 . 1.377(3) ?
    C12 C13 . 1.377(3) ?
    C12 H12 . 0.9300 ?
    C13 C14 . 1.344(5) ?
    C13 H13 . 0.9300 ?
    C14 C15 . 1.358(5) ?
    C14 H14 . 0.9300 ?
    C15 C16 . 1.391(4) ?
    C15 H15 . 0.9300 ?
    C16 H16 . 0.9300 ?
    C21 C22 . 1.378(3) ?
    C21 C26 . 1.385(3) ?
    C22 C23 . 1.376(3) ?
    C22 H22 . 0.9300 ?
    C23 C24 . 1.365(4) ?
    C23 H23 . 0.9300 ?
    C24 C25 . 1.367(3) ?
    C24 H24 . 0.9300 ?
    C25 C26 . 1.384(3) ?
    C25 H25 . 0.9300 ?
    C26 H26 . 0.9300 ?
    C31 C36 . 1.384(3) ?
    C31 C32 . 1.387(3) ?
    C32 C33 . 1.373(3) ?
    C32 H32 . 0.9300 ?
    C33 C34 . 1.377(3) ?
    C33 H33 . 0.9300 ?
    C34 C35 . 1.367(3) ?
    C34 H34 . 0.9300 ?
    C35 C36 . 1.379(3) ?
    C35 H35 . 0.9300 ?
    C36 H36 . 0.9300 ?
    N1 H1A . 0.87(2) ?
loop_
    _geom_angle_atom_site_label_1
    _geom_angle_atom_site_label_2
    _geom_angle_atom_site_label_3
    _geom_angle_site_symmetry_1
    _geom_angle_site_symmetry_3
    _geom_angle
    _geom_angle_publ_flag
    N1 C1 C11 . . 111.81(15) ?
    N1 C1 C2 . . 107.26(15) ?
    C11 C1 C2 . . 110.99(15) ?
    N1 C1 H1 . . 108.9 ?
    C11 C1 H1 . . 108.9 ?
    C2 C1 H1 . . 108.9 ?
    C3 C2 C1 . . 113.35(15) ?
    C3 C2 H2A . . 108.9 ?
    C1 C2 H2A . . 108.9 ?
    C3 C2 H2B . . 108.9 ?
    C1 C2 H2B . . 108.9 ?
    H2A C2 H2B . . 107.7 ?
    O1 C3 C2 . . 121.62(17) ?
    O1 C3 C4 . . 122.35(16) ?
    C2 C3 C4 . . 115.98(14) ?
    C31 C4 C3 . . 114.28(14) ?
    C31 C4 C5 . . 111.20(14) ?
    C3 C4 C5 . . 111.06(14) ?
    C31 C4 H4 . . 106.6 ?
    C3 C4 H4 . . 106.6 ?
    C5 C4 H4 . . 106.6 ?
    N1 C5 C21 . . 110.42(14) ?
    N1 C5 C4 . . 108.82(14) ?
    C21 C5 C4 . . 111.87(15) ?
    N1 C5 H5 . . 108.6 ?
    C21 C5 H5 . . 108.6 ?
    C4 C5 H5 . . 108.6 ?
    C16 C11 C12 . . 117.7(2) ?
    C16 C11 C1 . . 120.6(2) ?
    C12 C11 C1 . . 121.7(2) ?
    C11 C12 C13 . . 121.0(3) ?
    C11 C12 H12 . . 119.5 ?
    C13 C12 H12 . . 119.5 ?
    C14 C13 C12 . . 121.0(3) ?
    C14 C13 H13 . . 119.5 ?
    C12 C13 H13 . . 119.5 ?
    C13 C14 C15 . . 119.2(3) ?
    C13 C14 H14 . . 120.4 ?
    C15 C14 H14 . . 120.4 ?
    C14 C15 C16 . . 120.7(3) ?
    C14 C15 H15 . . 119.7 ?
    C16 C15 H15 . . 119.7 ?
    C11 C16 C15 . . 120.4(3) ?
    C11 C16 H16 . . 119.8 ?
    C15 C16 H16 . . 119.8 ?
    C22 C21 C26 . . 117.63(18) ?
    C22 C21 C5 . . 121.05(18) ?
    C26 C21 C5 . . 121.32(17) ?
    C23 C22 C21 . . 121.5(2) ?
    C23 C22 H22 . . 119.3 ?
    C21 C22 H22 . . 119.3 ?
    C24 C23 C22 . . 120.4(2) ?
    C24 C23 H23 . . 119.8 ?
    C22 C23 H23 . . 119.8 ?
    C23 C24 C25 . . 119.3(2) ?
    C23 C24 H24 . . 120.3 ?
    C25 C24 H24 . . 120.3 ?
    C24 C25 C26 . . 120.6(2) ?
    C24 C25 H25 . . 119.7 ?
    C26 C25 H25 . . 119.7 ?
    C25 C26 C21 . . 120.6(2) ?
    C25 C26 H26 . . 119.7 ?
    C21 C26 H26 . . 119.7 ?
    C36 C31 C32 . . 117.72(17) ?
    C36 C31 C4 . . 121.78(17) ?
    C32 C31 C4 . . 120.45(16) ?
    C33 C32 C31 . . 121.28(19) ?
    C33 C32 H32 . . 119.4 ?
    C31 C32 H32 . . 119.4 ?
    C32 C33 C34 . . 120.0(2) ?
    C32 C33 H33 . . 120.0 ?
    C34 C33 H33 . . 120.0 ?
    C35 C34 C33 . . 119.64(19) ?
    C35 C34 H34 . . 120.2 ?
    C33 C34 H34 . . 120.2 ?
    C34 C35 C36 . . 120.3(2) ?
    C34 C35 H35 . . 119.8 ?
    C36 C35 H35 . . 119.8 ?
    C35 C36 C31 . . 121.0(2) ?
    C35 C36 H36 . . 119.5 ?
    C31 C36 H36 . . 119.5 ?
    C1 N1 C5 . . 111.76(14) ?
    C1 N1 H1A . . 108.1(13) ?
    C5 N1 H1A . . 108.4(13) ?
loop_
    _geom_torsion_atom_site_label_1
    _geom_torsion_atom_site_label_2
    _geom_torsion_atom_site_label_3
    _geom_torsion_atom_site_label_4
    _geom_torsion_site_symmetry_1
    _geom_torsion_site_symmetry_2
    _geom_torsion_site_symmetry_3
    _geom_torsion_site_symmetry_4
    _geom_torsion
    _geom_torsion_publ_flag
    N1 C1 C2 C3 . . . . -52.9(2) ?
    C11 C1 C2 C3 . . . . -175.28(16) ?
    C1 C2 C3 O1 . . . . -140.17(18) ?
    C1 C2 C3 C4 . . . . 42.6(2) ?
    O1 C3 C4 C31 . . . . 15.3(2) ?
    C2 C3 C4 C31 . . . . -167.50(15) ?
    O1 C3 C4 C5 . . . . 142.07(17) ?
    C2 C3 C4 C5 . . . . -40.7(2) ?
    C31 C4 C5 N1 . . . . 179.04(14) ?
    C3 C4 C5 N1 . . . . 50.59(19) ?
    C31 C4 C5 C21 . . . . -58.7(2) ?
    C3 C4 C5 C21 . . . . 172.87(14) ?
    N1 C1 C11 C16 . . . . 145.40(19) ?
    C2 C1 C11 C16 . . . . -94.9(2) ?
    N1 C1 C11 C12 . . . . -36.8(3) ?
    C2 C1 C11 C12 . . . . 82.9(2) ?
    C16 C11 C12 C13 . . . . 0.3(4) ?
    C1 C11 C12 C13 . . . . -177.5(2) ?
    C11 C12 C13 C14 . . . . 0.2(4) ?
    C12 C13 C14 C15 . . . . -0.8(4) ?
    C13 C14 C15 C16 . . . . 1.0(4) ?
    C12 C11 C16 C15 . . . . -0.2(3) ?
    C1 C11 C16 C15 . . . . 177.7(2) ?
    C14 C15 C16 C11 . . . . -0.5(4) ?
    N1 C5 C21 C22 . . . . -129.47(18) ?
    C4 C5 C21 C22 . . . . 109.2(2) ?
    N1 C5 C21 C26 . . . . 51.0(2) ?
    C4 C5 C21 C26 . . . . -70.4(2) ?
    C26 C21 C22 C23 . . . . -0.5(3) ?
    C5 C21 C22 C23 . . . . 179.96(18) ?
    C21 C22 C23 C24 . . . . -0.2(3) ?
    C22 C23 C24 C25 . . . . 0.6(3) ?
    C23 C24 C25 C26 . . . . -0.2(3) ?
    C24 C25 C26 C21 . . . . -0.5(3) ?
    C22 C21 C26 C25 . . . . 0.9(3) ?
    C5 C21 C26 C25 . . . . -179.60(18) ?
    C3 C4 C31 C36 . . . . -128.49(18) ?
    C5 C4 C31 C36 . . . . 104.8(2) ?
    C3 C4 C31 C32 . . . . 54.4(2) ?
    C5 C4 C31 C32 . . . . -72.3(2) ?
    C36 C31 C32 C33 . . . . 0.8(3) ?
    C4 C31 C32 C33 . . . . 178.04(18) ?
    C31 C32 C33 C34 . . . . -0.9(3) ?
    C32 C33 C34 C35 . . . . 0.0(3) ?
    C33 C34 C35 C36 . . . . 0.9(3) ?
    C34 C35 C36 C31 . . . . -1.0(3) ?
    C32 C31 C36 C35 . . . . 0.2(3) ?
    C4 C31 C36 C35 . . . . -177.06(17) ?
    C11 C1 N1 C5 . . . . -171.28(16) ?
    C2 C1 N1 C5 . . . . 66.8(2) ?
    C21 C5 N1 C1 . . . . 170.12(15) ?
    C4 C5 N1 C1 . . . . -66.7(2) ?
loop_
    _geom_hbond_atom_site_label_D
    _geom_hbond_atom_site_label_H
    _geom_hbond_atom_site_label_A
    _geom_hbond_site_symmetry_A
    _geom_hbond_distance_DH
    _geom_hbond_distance_HA
    _geom_hbond_distance_DA
    _geom_hbond_angle_DHA
    _geom_hbond_publ_flag
    C14 H14 Cg2 3_665 0.93 3.37 4.111(4) 139 yes
    C35 H35 Cg3 2_545 0.93 3.37 4.120(3) 138 yes
