# Supplementary material for: 2,3,6-Triphenyl­piperidin-4-one
Source: Acta Crystallogr Sect E Struct Rep Online. 2009 Sep 12;65(Pt 10):o2430. doi: 10.1107/S1600536809035673 (PMC2970436; doi:10.1107/S1600536809035673)
Supplement: Supplementary file 2 [file e-65-o2430-Isup2.hkl]

#
# h,k,l, Fc-squared, Fo-squared, sigma(Fo-squared) and status flag
#
data_I
_shelx_title ' C21 H23 N O3 S'
_shelx_refln_list_code          4
_shelx_F_calc_maximum      198.43
_exptl_crystal_F_000       696.00
_reflns_d_resolution_high  0.8415
 
loop_
 _symmetry_equiv_pos_as_xyz
 'x, y, z'
 '-x, y+1/2, -z+1/2'
 '-x, -y, -z'
 'x, -y-1/2, z-1/2'
 
_cell_length_a    12.1440
_cell_length_b     5.9970
_cell_length_c    25.1270
_cell_angle_alpha  90.000
_cell_angle_beta   94.554
_cell_angle_gamma  90.000
 
_shelx_F_squared_multiplier     1.000
 
loop_
 _refln_index_h
 _refln_index_k
 _refln_index_l
 _refln_F_squared_calc
 _refln_F_squared_meas
 _refln_F_squared_sigma
 _refln_observed_status
   2   0   0        1.51        1.35      2.84 o
   3   0   0      440.00      450.43      6.46 o
   4   0   0      720.29      681.53      8.72 o
   5   0   0      322.73      310.75      6.98 o
   6   0   0      132.35      132.17      3.94 o
   7   0   0       59.33       66.30      2.11 o
   8   0   0      122.43      138.96      4.14 o
   9   0   0       14.18       16.32      2.12 o
  10   0   0      284.59      306.13      9.18 o
  11   0   0      313.87      352.61     10.38 o
  12   0   0      261.33      301.26      9.44 o
  13   0   0       66.50       69.84      3.93 o
  14   0   0       30.05       41.19      3.74 o
   1   1   0    13245.50    14748.43    722.87 o
   2   1   0      970.96      883.04     54.86 o
   3   1   0      243.96      247.92      5.73 o
   4   1   0      151.14      141.13      3.95 o
   5   1   0      109.95      101.31      3.03 o
   6   1   0        1.46        4.85      3.55 o
   7   1   0       28.11       19.51      1.83 o
   8   1   0      294.03      293.46      8.79 o
   9   1   0        6.98        4.97      4.81 o
  10   1   0      167.07      181.16      5.68 o
  11   1   0       62.13       69.62      3.32 o
  12   1   0       11.11        5.81      2.82 o
  13   1   0       35.77       44.92      3.49 o
  14   1   0       10.10        3.96      7.30 o
   0   2   0     1550.41     1784.48     12.88 o
   1   2   0     5740.80     6100.15     24.36 o
   2   2   0     1682.47     1663.25     13.72 o
   3   2   0      503.99      534.30      8.76 o
   4   2   0      135.47      128.32      3.88 o
   5   2   0        4.67        5.37      3.49 o
   6   2   0      139.91      141.30      4.16 o
   7   2   0        8.24        9.96      1.88 o
   8   2   0       13.51       12.64      2.14 o
   9   2   0      104.98      104.72      3.21 o
  10   2   0        0.05       -2.21      5.09 o
  11   2   0        2.78       -0.61      5.82 o
  12   2   0       29.09       31.36      3.10 o
  13   2   0       14.62       19.15      3.09 o
   1   3   0      250.12      270.62      6.96 o
   2   3   0      319.28      360.03      8.17 o
   3   3   0        0.17        4.88      3.66 o
   4   3   0       16.53       16.02      1.84 o
   5   3   0      348.36      383.03      9.81 o
   6   3   0        3.60        5.81      4.65 o
   7   3   0        0.98        4.80      4.05 o
   8   3   0        0.86       -4.28      5.09 o
   9   3   0       11.42       10.27      5.36 o
  10   3   0        0.49       -5.53      5.53 o
  11   3   0        0.17        4.54      2.73 o
  12   3   0        6.59        0.38      6.64 o
  13   3   0        6.77       12.08      6.54 o
   0   4   0      180.72      196.12      5.84 o
   1   4   0      218.99      248.01      6.95 o
   2   4   0        1.19       -4.55      4.55 o
   3   4   0      333.69      289.60      8.05 o
   4   4   0       37.43       31.23      2.44 o
   5   4   0        2.42        7.34      4.69 o
   6   4   0        3.69        3.80      5.27 o
   7   4   0       74.65       78.03      3.10 o
   8   4   0       12.64       11.56      2.83 o
   9   4   0        2.49        7.73      2.82 o
  10   4   0       46.27       38.63      3.52 o
  11   4   0        1.01       -4.19      6.42 o
   1   5   0      127.03      137.98      4.21 o
   2   5   0      199.72      205.56      6.60 o
   3   5   0       56.21       48.11      3.09 o
   4   5   0       89.48       77.91      3.39 o
   5   5   0        6.18       11.47      2.65 o
   6   5   0        1.41        6.19      5.49 o
   7   5   0       19.88       22.61      2.94 o
   8   5   0       23.90        4.59      6.88 o
   9   5   0       30.59       33.52      3.44 o
  10   5   0       26.55       19.69      3.65 o
   0   6   0      223.23      226.46      6.96 o
   1   6   0       23.30       21.02      3.18 o
   2   6   0        2.41       -1.26      6.51 o
   3   6   0      135.70      126.32      4.66 o
   4   6   0       18.84       19.34      3.17 o
   5   6   0        2.76        6.06      6.53 o
   6   6   0        0.00        1.49      6.52 o
   7   6   0        6.94       -1.18      6.78 o
   1   7   0        0.16        3.37      6.87 o
   2   7   0        0.26       -3.04      7.12 o
 -14   1   1       14.07       23.86      3.03 o
 -13   1   1        7.04        8.57      3.00 o
 -12   1   1       18.62       22.35      3.01 o
 -11   1   1        0.00       -5.83      5.83 o
 -10   1   1       12.65        8.14      5.61 o
  -9   1   1       29.30       30.83      2.40 o
  -8   1   1      363.45      362.71      9.92 o
  -7   1   1       23.81       26.07      1.89 o
  -6   1   1      512.61      492.67      9.46 o
  -5   1   1       67.86       71.98      2.26 o
  -4   1   1      205.31      205.78      5.69 o
  -3   1   1       11.35        2.66      3.60 o
  -2   1   1      157.28      157.55      8.16 o
  -1   1   1     4066.84     4262.30    232.40 o
   0   1   1     4363.83     4671.89     35.27 o
   1   1   1     3962.42     4028.78    100.45 o
   2   1   1       34.68       42.10      3.66 o
   3   1   1     1417.31     1362.80     11.36 o
   4   1   1       15.08       10.84      1.52 o
   5   1   1      421.47      400.52      8.09 o
   6   1   1        0.07        0.89      3.43 o
   7   1   1      185.22      189.51      5.51 o
   8   1   1       77.83       77.11      2.57 o
   9   1   1       51.21       50.31      2.52 o
  10   1   1        3.42        1.28      5.29 o
  11   1   1       50.99       56.74      3.15 o
  12   1   1       37.71       40.55      3.28 o
  13   1   1       58.38       65.11      3.84 o
  14   1   1        4.00        5.17      6.47 o
 -13   2   1        6.48        9.34      3.05 o
 -12   2   1        0.14        4.38      5.50 o
 -11   2   1      151.87      151.91      4.40 o
 -10   2   1       27.44       25.58      2.61 o
  -9   2   1       47.70       44.52      2.73 o
  -8   2   1       69.83       76.07      2.75 o
  -7   2   1       58.43       49.88      2.35 o
  -6   2   1       87.18      102.96      3.33 o
  -5   2   1        1.62       -3.85      3.85 o
  -4   2   1       36.35       42.03      1.76 o
  -3   2   1      344.08      327.99      7.05 o
  -2   2   1     1570.43     1545.65     13.06 o
  -1   2   1     2367.39     2404.76     15.12 o
   0   2   1     1369.65     1481.77     78.90 o
   1   2   1       93.39       97.69      2.88 o
   2   2   1      193.79      243.42      6.19 o
   3   2   1        0.33        1.38      3.52 o
   4   2   1     1657.84     1728.29     15.98 o
   5   2   1      256.97      263.58      7.25 o
   6   2   1       26.87       34.00      2.05 o
   7   2   1        4.48        2.92      3.82 o
   8   2   1       10.64       10.11      2.12 o
   9   2   1        0.08       -2.47      4.90 o
  10   2   1       51.23       50.01      2.89 o
  11   2   1        2.29       -4.95      5.84 o
  12   2   1        0.12       -0.68      5.82 o
  13   2   1       26.39       40.40      3.39 o
 -13   3   1       18.46       26.78      3.34 o
 -12   3   1       22.29       23.61      3.32 o
 -11   3   1      103.82      111.01      4.11 o
 -10   3   1       15.08        0.92      6.21 o
  -9   3   1       98.92       93.88      3.33 o
  -8   3   1       10.64        5.46      2.35 o
  -7   3   1        0.03        0.92      4.52 o
  -6   3   1        0.10       -0.41      4.08 o
  -5   3   1       57.90       47.90      2.29 o
  -4   3   1       34.26       35.04      2.02 o
  -3   3   1      294.81      307.59      8.01 o
  -2   3   1       12.44       15.98      1.65 o
  -1   3   1        0.08       -0.07      1.47 o
   0   3   1      703.66      800.11     24.60 o
   1   3   1       55.48       62.52      2.01 o
   2   3   1       88.31      103.32      3.48 o
   3   3   1       65.53       62.14      2.05 o
   4   3   1       61.37       52.07      2.30 o
   5   3   1        4.52        7.02      4.28 o
   6   3   1        8.13        9.75      1.98 o
   7   3   1        0.12        0.92      4.63 o
   8   3   1       30.75       28.74      2.56 o
   9   3   1       16.35        7.53      5.57 o
  10   3   1       24.59       23.34      2.95 o
  11   3   1       29.29       29.81      3.13 o
  12   3   1        2.56        4.82      6.09 o
  13   3   1        3.71       12.95      6.96 o
 -11   4   1       10.92       15.07      3.22 o
 -10   4   1       66.47       66.93      3.83 o
  -9   4   1       31.45       11.00      6.89 o
  -8   4   1      209.54      193.16      5.32 o
  -7   4   1        5.62        8.73      5.36 o
  -6   4   1        3.52        4.04      5.13 o
  -5   4   1        3.98        5.17      2.13 o
  -4   4   1       71.42       66.10      2.80 o
  -3   4   1      102.24       94.93      3.13 o
  -2   4   1      187.54      196.83      5.43 o
  -1   4   1      152.29      187.02      5.58 o
   0   4   1      245.59      279.84      9.03 o
   1   4   1       34.20       37.65      2.19 o
   2   4   1       63.07       60.37      2.59 o
   3   4   1      148.19      139.28      3.66 o
   4   4   1      147.38      141.78      4.18 o
   5   4   1        1.77       -0.72      4.91 o
   6   4   1      168.67      173.24      5.06 o
   7   4   1        0.02       -2.48      5.35 o
   8   4   1        1.72        2.72      5.59 o
   9   4   1       26.91       28.64      3.00 o
  10   4   1       29.69       31.63      3.38 o
  11   4   1       19.74       28.96      3.23 o
 -10   5   1        2.57       -0.41      6.90 o
  -9   5   1       24.42       33.08      3.47 o
  -8   5   1        2.54       -3.16      6.24 o
  -7   5   1       14.11       12.44      6.58 o
  -6   5   1        7.09        6.47      6.00 o
  -5   5   1       53.11       49.30      3.16 o
  -4   5   1       28.50       23.33      2.76 o
  -3   5   1        3.50        4.67      5.38 o
  -2   5   1       10.62       10.62      2.51 o
  -1   5   1        2.96        7.28      5.38 o
   0   5   1       26.76       32.24      3.04 o
   1   5   1       16.81        6.88      5.90 o
   2   5   1       66.16       67.20      3.24 o
   3   5   1       36.07       36.76      2.94 o
   4   5   1       97.21       93.13      3.53 o
   5   5   1      121.12      125.15      4.23 o
   6   5   1        0.54       -3.75      5.62 o
   7   5   1        0.14       -1.66      6.56 o
   8   5   1       11.19        8.99      3.03 o
   9   5   1        8.05        4.17      6.63 o
  10   5   1        9.24        8.37      3.34 o
  -7   6   1        0.32        6.25      6.74 o
  -6   6   1        6.49        4.82      6.38 o
  -5   6   1        2.39        5.76      2.87 o
  -4   6   1       46.40       36.72      3.38 o
  -3   6   1       70.15       74.79      3.65 o
  -2   6   1       45.60       55.26      3.52 o
  -1   6   1        0.22        8.54      5.92 o
   0   6   1       57.42       61.12      2.53 o
   1   6   1       60.73       46.99      3.56 o
   2   6   1       87.71       67.17      3.90 o
   3   6   1      157.39      159.24      4.79 o
   4   6   1        5.24        0.34      6.00 o
   5   6   1        2.11        8.29      6.54 o
   6   6   1        0.23        7.17      6.28 o
   7   6   1        4.71       -0.79      7.36 o
  -2   7   1       32.49       30.62      3.53 o
  -1   7   1       16.26       -3.00      7.56 o
   0   7   1        2.99        3.42      2.73 o
   1   7   1        4.18        2.60      6.71 o
   2   7   1        0.49       -7.57      7.57 o
 -14   0   2       57.12       66.99      3.96 o
 -13   0   2        0.00        0.69      6.15 o
 -12   0   2        2.67        3.15      5.70 o
 -11   0   2       73.13       82.04      3.42 o
 -10   0   2        0.82        4.69      2.18 o
  -9   0   2      187.50      179.08      5.17 o
  -8   0   2       84.93       88.65      2.75 o
  -7   0   2      511.03      522.75     10.26 o
  -6   0   2        4.90        4.39      3.38 o
  -5   0   2      221.34      212.73      5.99 o
  -4   0   2       45.66       49.97      1.75 o
  -3   0   2     7240.76     6906.23     22.55 o
  -2   0   2      495.56      462.12      5.48 o
  -1   0   2     2617.83     2442.63      8.62 o
   1   0   2      386.43      328.55      3.93 o
   2   0   2     1250.48     1196.46      8.36 o
   3   0   2    16273.52    16097.77     35.62 o
   4   0   2      998.35     1006.19     10.44 o
   5   0   2     4192.76     4470.44     24.14 o
   6   0   2      985.09     1091.52     13.52 o
   7   0   2      203.47      190.54      5.38 o
   8   0   2       24.06       17.54      1.92 o
   9   0   2      154.78      148.22      4.77 o
  10   0   2      106.57       89.92      3.19 o
  11   0   2      211.94      245.78      7.28 o
  12   0   2       42.92       48.23      3.36 o
  13   0   2        5.96        9.98      6.63 o
  14   0   2       55.99       72.41      4.17 o
 -14   1   2       19.75       26.02      3.37 o
 -13   1   2      107.76      128.66      4.58 o
 -12   1   2        7.79        7.94      5.79 o
 -11   1   2        2.46       10.82      5.59 o
 -10   1   2      167.76      170.33      5.01 o
  -9   1   2       92.21       94.92      3.02 o
  -8   1   2      289.19      302.12      8.97 o
  -7   1   2      177.86      160.93      5.08 o
  -6   1   2       10.02        9.93      1.59 o
  -5   1   2     2589.60     2538.81     18.72 o
  -4   1   2      484.85      425.47      7.49 o
  -3   1   2      815.79      763.23      8.70 o
  -2   1   2      264.48      253.56     10.56 o
  -1   1   2     1606.06     1514.17     58.11 o
   0   1   2    16989.65    18616.62    248.58 o
   1   1   2    14196.53    14552.29    266.90 o
   2   1   2     2046.22     1981.12     79.46 o
   3   1   2       74.48       69.36      2.06 o
   4   1   2        0.91       -3.37      3.37 o
   5   1   2      486.10      492.63      9.02 o
   6   1   2      828.99      830.30     12.26 o
   7   1   2       85.77       84.69      2.47 o
   8   1   2       19.81       20.48      2.04 o
   9   1   2        0.00       -4.73      4.73 o
  10   1   2      128.91      126.51      3.83 o
  11   1   2       23.95       25.86      2.85 o
  12   1   2        5.00        7.51      5.59 o
  13   1   2       16.60       15.91      3.28 o
  14   1   2        2.06        1.20      6.75 o
 -13   2   2        0.42        0.37      6.52 o
 -12   2   2        0.40        5.74      5.28 o
 -11   2   2       36.71       38.56      3.00 o
 -10   2   2       48.61       47.91      2.93 o
  -9   2   2        3.68       -1.96      4.97 o
  -8   2   2        1.50        0.22      4.25 o
  -7   2   2      117.79      130.26      3.83 o
  -6   2   2      453.37      458.84     10.08 o
  -5   2   2      679.60      699.15     11.12 o
  -4   2   2     1612.97     1621.32     15.28 o
  -3   2   2       35.21       37.36      1.70 o
  -2   2   2     3425.99     3382.55     18.90 o
  -1   2   2     2122.81     2282.24     14.79 o
   0   2   2     1057.85     1204.22      7.67 o
   1   2   2      369.63      396.16      6.95 o
   2   2   2       62.23       61.57      2.08 o
   3   2   2     1250.78     1234.37     12.83 o
   4   2   2      279.14      265.00      7.15 o
   5   2   2     2060.06     1987.11     18.55 o
   6   2   2       25.19       21.65      1.88 o
   7   2   2       36.19       27.22      2.09 o
   8   2   2      210.23      202.45      6.36 o
   9   2   2        0.83        3.01      4.68 o
  10   2   2       23.13       23.28      2.64 o
  11   2   2       12.13       13.46      2.62 o
  12   2   2        0.18        4.45      5.51 o
  13   2   2        2.06        7.93      6.04 o
 -13   3   2        4.03       -5.61      7.00 o
 -12   3   2       30.28       39.86      3.38 o
 -11   3   2       14.07        2.67      6.57 o
 -10   3   2      130.19      132.60      4.10 o
  -9   3   2       82.71       84.28      3.28 o
  -8   3   2       95.39       82.28      3.13 o
  -7   3   2       15.38       18.26      2.20 o
  -6   3   2       26.06       20.50      2.12 o
  -5   3   2      100.40      100.67      3.05 o
  -4   3   2       52.05       63.49      2.27 o
  -3   3   2      257.93      277.19      7.61 o
  -2   3   2     2285.52     2395.33     19.30 o
  -1   3   2       58.63       51.89      1.85 o
   0   3   2        5.81        2.56      2.45 o
   1   3   2      244.05      297.93      7.63 o
   2   3   2       46.69       40.64      1.83 o
   3   3   2        0.00       -1.62      3.67 o
   4   3   2      149.20      159.23      5.03 o
   5   3   2       50.04       46.24      2.37 o
   6   3   2       14.93        6.95      5.28 o
   7   3   2       47.71       46.51      2.59 o
   8   3   2        9.14        9.68      5.42 o
   9   3   2        9.61        8.98      5.43 o
  10   3   2       67.12       67.38      3.32 o
  11   3   2       26.31       23.37      3.05 o
  12   3   2       17.66       22.10      2.97 o
 -11   4   2       48.75       49.18      3.78 o
 -10   4   2        6.27        6.29      6.41 o
  -9   4   2       10.99        0.97      6.74 o
  -8   4   2       76.25       83.64      3.73 o
  -7   4   2        0.00       -5.03      5.03 o
  -6   4   2        3.96        7.28      4.92 o
  -5   4   2       17.00       24.19      2.40 o
  -4   4   2      263.51      240.24      7.02 o
  -3   4   2        3.74        5.16      2.01 o
  -2   4   2        9.01        3.80      4.59 o
  -1   4   2      227.30      260.65      7.16 o
   0   4   2      449.33      452.06     21.71 o
   1   4   2       84.20       85.74      2.78 o
   2   4   2       31.51       30.77      2.32 o
   3   4   2       53.84       52.54      2.61 o
   4   4   2      257.67      238.98      7.22 o
   5   4   2       10.22       11.85      2.33 o
   6   4   2      114.65      109.19      3.51 o
   7   4   2        0.37       -2.49      5.21 o
   8   4   2        2.16        4.68      2.66 o
   9   4   2        1.63        5.58      5.85 o
  10   4   2       26.96       21.53      3.21 o
  11   4   2        1.00        3.08      5.92 o
 -10   5   2       11.46       10.06      7.59 o
  -9   5   2        8.57        6.01      6.35 o
  -8   5   2        4.81        3.51      6.79 o
  -7   5   2       39.93       42.11      3.43 o
  -6   5   2        6.79        3.98      6.05 o
  -5   5   2       28.75       23.65      2.98 o
  -4   5   2       58.92       59.34      3.08 o
  -3   5   2      138.12      127.34      3.99 o
  -2   5   2        1.59        7.53      5.19 o
  -1   5   2       92.31       90.03      3.17 o
   0   5   2       10.22       11.00      2.21 o
   1   5   2      370.25      380.94     10.32 o
   2   5   2       22.89       19.44      2.91 o
   3   5   2       76.64       85.74      3.47 o
   4   5   2       55.67       56.59      3.12 o
   5   5   2       22.42       24.38      3.01 o
   6   5   2        0.16        5.65      5.60 o
   7   5   2       13.19        7.67      6.97 o
   8   5   2        0.90       -5.71      6.39 o
   9   5   2       20.45       15.13      3.24 o
  10   5   2        0.00        7.36      6.33 o
  -7   6   2       12.33       16.24      3.28 o
  -6   6   2        3.25        7.42      2.97 o
  -5   6   2        3.90       10.88      6.03 o
  -4   6   2       67.75       57.77      3.76 o
  -3   6   2        3.20       -2.91      6.04 o
  -2   6   2       39.39       40.97      3.40 o
  -1   6   2        2.62       -4.61      6.62 o
   0   6   2       73.16       71.00      3.44 o
   1   6   2        1.10       -1.57      6.89 o
   2   6   2       36.69       39.49      3.67 o
   3   6   2       34.58       37.66      3.55 o
   4   6   2        0.48        5.60      5.92 o
   5   6   2        5.08       10.83      2.92 o
   6   6   2        0.33       -6.07      6.53 o
   7   6   2        2.52       10.35      6.27 o
  -2   7   2        2.44       -7.18      7.18 o
  -1   7   2        3.17        1.51      6.94 o
   0   7   2        0.04       -4.91      4.91 o
   1   7   2        0.54        5.22      6.35 o
   2   7   2        1.60        8.01      6.97 o
 -14   1   3        1.84        4.73      6.25 o
 -13   1   3        6.53       12.08      2.99 o
 -12   1   3        6.00       10.18      5.57 o
 -11   1   3      384.59      426.26     11.19 o
 -10   1   3       46.21       43.06      2.86 o
  -9   1   3       84.75       89.72      2.93 o
  -8   1   3       27.26       33.08      2.18 o
  -7   1   3       57.79       53.59      2.18 o
  -6   1   3       11.72        8.40      1.52 o
  -5   1   3        5.47       10.90      1.51 o
  -4   1   3      249.46      226.31      6.01 o
  -3   1   3      297.43      260.24      5.70 o
  -2   1   3     2251.96     2115.35    117.36 o
  -1   1   3      862.18      901.18     24.31 o
   0   1   3       43.53       37.90      0.70 o
   1   1   3     1873.47     1859.77      7.79 o
   2   1   3     6211.79     6184.87    240.28 o
   3   1   3      429.40      383.49      6.82 o
   4   1   3       66.39       70.55      2.12 o
   5   1   3     1444.14     1548.71     15.21 o
   6   1   3        8.26        6.28      3.78 o
   7   1   3       27.77       30.71      2.02 o
   8   1   3        2.04        3.66      4.00 o
   9   1   3       35.86       29.08      2.40 o
  10   1   3      249.47      255.04      7.77 o
  11   1   3       70.40       65.92      3.43 o
  12   1   3        7.46        2.63      5.94 o
  13   1   3        5.52        0.00      6.86 o
  14   1   3        6.04        4.42      7.37 o
 -13   2   3        0.00       -0.74      5.75 o
 -12   2   3        3.68        0.34      6.08 o
 -11   2   3        0.58       -5.93      5.93 o
 -10   2   3      278.75      272.25      8.38 o
  -9   2   3       30.11       25.17      2.55 o
  -8   2   3        0.14        7.42      4.16 o
  -7   2   3        1.25        0.00      3.99 o
  -6   2   3      234.22      229.81      6.58 o
  -5   2   3        0.15        4.83      1.47 o
  -4   2   3      337.23      308.15      7.30 o
  -3   2   3        0.06        4.18      2.93 o
  -2   2   3      246.77      250.63      6.07 o
  -1   2   3       55.05       59.22      1.82 o
   0   2   3      236.20      243.34      4.07 o
   1   2   3       28.72       26.90      1.53 o
   2   2   3      218.34      233.06      6.06 o
   3   2   3        5.64        5.62      3.48 o
   4   2   3     1070.66     1071.81     13.03 o
   5   2   3       30.22       26.72      1.95 o
   6   2   3       25.71       22.69      1.97 o
   7   2   3      104.79       94.55      2.84 o
   8   2   3       20.49       23.71      2.18 o
   9   2   3       79.06       81.48      3.03 o
  10   2   3       97.39       99.03      3.50 o
  11   2   3      106.30       98.55      3.86 o
  12   2   3        7.60       14.87      2.70 o
  13   2   3        2.86        0.38      6.19 o
 -13   3   3        1.64        4.01      6.18 o
 -12   3   3        3.13       -6.54      6.54 o
 -11   3   3        4.50        3.34      6.27 o
 -10   3   3        0.86        8.20      5.68 o
  -9   3   3       18.65       11.86      5.93 o
  -8   3   3       93.66       92.93      3.18 o
  -7   3   3      117.67      116.05      3.76 o
  -6   3   3       30.92       25.28      2.19 o
  -5   3   3       71.82       68.99      2.36 o
  -4   3   3        5.77        5.22      1.72 o
  -3   3   3       93.86       94.94      2.88 o
  -2   3   3       11.16       13.86      1.63 o
  -1   3   3      781.26      919.83     12.01 o
   0   3   3      245.14      293.86     12.89 o
   1   3   3      263.57      296.84      7.36 o
   2   3   3       25.57       21.72      1.65 o
   3   3   3       16.03       10.76      1.72 o
   4   3   3       45.50       50.54      2.21 o
   5   3   3      120.22      123.01      3.71 o
   6   3   3      131.10      132.01      3.66 o
   7   3   3        0.24        1.64      4.80 o
   8   3   3        1.21        4.11      4.78 o
   9   3   3       20.90       18.18      2.61 o
  10   3   3        4.78       -5.69      5.69 o
  11   3   3        2.16        6.15      5.43 o
  12   3   3        6.51       12.75      6.47 o
 -11   4   3        6.98       10.80      3.08 o
 -10   4   3       34.58       37.80      3.52 o
  -9   4   3       50.67       49.56      3.48 o
  -8   4   3       55.57       62.58      3.38 o
  -7   4   3       12.44        7.31      5.53 o
  -6   4   3       15.05       10.32      2.43 o
  -5   4   3      120.90      123.16      3.59 o
  -4   4   3       62.98       60.98      2.75 o
  -3   4   3       65.35       63.36      2.52 o
  -2   4   3      745.95      784.53     13.49 o
  -1   4   3       95.81      115.06      3.48 o
   0   4   3        0.00        1.59      2.99 o
   1   4   3       16.07       19.62      2.06 o
   2   4   3      466.73      510.78     11.40 o
   3   4   3      691.82      700.01     13.70 o
   4   4   3        4.43        7.98      4.99 o
   5   4   3      260.01      250.94      7.58 o
   6   4   3       55.21       52.42      2.95 o
   7   4   3        5.00       -2.24      5.60 o
   8   4   3       71.40       66.94      3.52 o
   9   4   3        7.58        4.96      5.98 o
  10   4   3        8.83       11.10      2.91 o
  11   4   3        0.60       -5.04      6.44 o
 -10   5   3       12.54       19.89      3.46 o
  -9   5   3        4.69        9.73      6.70 o
  -8   5   3       60.15       59.51      3.64 o
  -7   5   3       28.54       28.28      3.12 o
  -6   5   3       88.15       77.55      3.72 o
  -5   5   3       73.84       73.55      3.45 o
  -4   5   3       46.75       49.73      2.79 o
  -3   5   3       50.65       57.31      2.94 o
  -2   5   3      113.59      110.53      3.34 o
  -1   5   3       74.58       82.59      3.14 o
   0   5   3        8.66        5.81      3.63 o
   1   5   3        2.00       -3.00      5.77 o
   2   5   3      181.44      208.93      5.93 o
   3   5   3       95.87       82.53      3.43 o
   4   5   3       14.66       12.41      2.77 o
   5   5   3       17.80       18.98      2.86 o
   6   5   3       15.04       15.25      2.80 o
   7   5   3        8.73        2.35      6.21 o
   8   5   3        0.75        2.51      6.18 o
   9   5   3        1.62       -5.76      6.49 o
  10   5   3        0.00       -2.05      7.48 o
  -7   6   3        4.31        7.35      6.91 o
  -6   6   3        4.50        6.61      6.30 o
  -5   6   3       50.01       41.19      3.49 o
  -4   6   3       32.21       38.82      3.40 o
  -3   6   3       12.38       15.66      2.90 o
  -2   6   3       19.99       16.40      2.90 o
  -1   6   3       24.34       30.45      3.02 o
   0   6   3        1.59        0.89      4.39 o
   1   6   3       31.07       44.19      3.65 o
   2   6   3       45.09       53.91      3.73 o
   3   6   3       55.61       57.53      3.87 o
   4   6   3        1.09        2.12      6.47 o
   5   6   3       14.13       11.71      6.67 o
   6   6   3        6.77        4.20      6.60 o
   7   6   3        5.08       -7.11      7.11 o
  -2   7   3        1.48        5.18      2.98 o
  -1   7   3        4.00        3.02      6.56 o
   0   7   3        2.66        4.25      6.89 o
   1   7   3        0.01        2.41      6.80 o
   2   7   3       48.11       44.64      3.97 o
 -14   0   4        3.86        0.78      6.27 o
 -13   0   4        3.22        9.84      5.69 o
 -12   0   4        4.38        8.23      5.87 o
 -11   0   4      223.82      254.36      7.67 o
 -10   0   4     1431.19     1485.81     21.34 o
  -9   0   4      176.73      169.51      4.89 o
  -8   0   4        0.16       -4.10      4.10 o
  -7   0   4       61.77       57.36      2.03 o
  -6   0   4      268.11      285.66      7.57 o
  -5   0   4     1135.10     1136.33     12.32 o
  -4   0   4      567.01      620.85      8.44 o
  -3   0   4      338.60      346.76      6.15 o
  -2   0   4     3866.50     3611.10     14.75 o
  -1   0   4     1321.61     1176.86      7.64 o
   0   0   4       90.13      110.49      5.41 o
   1   0   4      131.90      107.58      3.13 o
   2   0   4    39372.55    39475.28     53.40 o
   3   0   4     3225.20     3033.16     16.32 o
   4   0   4     4473.63     4594.52     22.59 o
   5   0   4     1121.34     1072.16     12.52 o
   6   0   4      300.49      333.68      8.09 o
   7   0   4       29.55       31.03      1.85 o
   8   0   4      311.84      341.47      9.61 o
   9   0   4        0.51        4.75      4.16 o
  10   0   4       98.88       88.50      3.14 o
  11   0   4       12.93       16.02      2.57 o
  12   0   4       34.26       38.35      3.11 o
  13   0   4       24.71       19.71      3.25 o
  14   0   4       66.02       67.82      4.23 o
 -14   1   4        1.17       -2.37      6.63 o
 -13   1   4        5.20        0.36      6.39 o
 -12   1   4       38.79       44.22      3.22 o
 -11   1   4        5.42        6.28      5.70 o
 -10   1   4      749.65      791.97     16.17 o
  -9   1   4      439.89      424.41     11.51 o
  -8   1   4      214.82      224.21      6.96 o
  -7   1   4       88.71      105.58      2.76 o
  -6   1   4      201.01      222.28      5.97 o
  -5   1   4      210.29      208.00      6.09 o
  -4   1   4       24.51       24.99      1.52 o
  -3   1   4        0.50       -2.74      3.34 o
  -2   1   4      478.89      503.48     18.37 o
  -1   1   4     8686.04     8471.17     72.68 o
   0   1   4      676.17      685.89     12.06 o
   1   1   4      775.08      723.63      7.72 o
   2   1   4     4261.33     4229.74    123.98 o
   3   1   4      210.17      215.80      5.73 o
   4   1   4      756.51      655.01      9.49 o
   5   1   4     3781.71     3883.27     23.94 o
   6   1   4     1047.85     1092.79     14.24 o
   7   1   4       44.48       53.35      2.21 o
   8   1   4       17.66       17.81      2.00 o
   9   1   4      194.04      197.17      6.03 o
  10   1   4      214.42      209.67      6.56 o
  11   1   4       90.06       79.01      3.58 o
  12   1   4       61.05       62.23      3.46 o
  13   1   4        0.71        4.78      6.19 o
 -13   2   4       30.32       33.55      3.25 o
 -12   2   4       18.29       18.67      2.92 o
 -11   2   4        0.10       -4.29      5.34 o
 -10   2   4        6.78        8.78      2.64 o
  -9   2   4        0.77       -5.39      5.39 o
  -8   2   4       33.96       35.79      2.38 o
  -7   2   4      217.51      208.17      6.19 o
  -6   2   4        3.62        3.06      1.64 o
  -5   2   4      778.21      760.70     11.63 o
  -4   2   4       29.97       31.86      1.69 o
  -3   2   4       60.23       51.23      1.75 o
  -2   2   4     1308.37     1351.99     12.45 o
  -1   2   4     4995.61     5578.07     23.72 o
   0   2   4      377.40      407.95      4.97 o
   1   2   4      188.85      216.10      5.63 o
   2   2   4     2324.95     2320.76     16.51 o
   3   2   4      235.66      232.57      6.33 o
   4   2   4      150.61      158.22      4.69 o
   5   2   4     1788.58     1796.89     18.08 o
   6   2   4      183.07      147.59      4.41 o
   7   2   4        1.65        6.66      4.01 o
   8   2   4       54.68       60.10      2.60 o
   9   2   4        0.40        3.84      4.80 o
  10   2   4       10.13       10.51      2.47 o
  11   2   4       76.61       83.58      3.69 o
  12   2   4       39.04       38.29      3.23 o
  13   2   4        1.80        3.84      5.68 o
 -13   3   4        5.61        8.83      6.93 o
 -12   3   4        0.17       -2.94      6.46 o
 -11   3   4       42.25       37.29      3.23 o
 -10   3   4       78.22       82.90      3.70 o
  -9   3   4      221.42      202.74      6.30 o
  -8   3   4       81.15       77.78      3.04 o
  -7   3   4       60.44       67.43      2.78 o
  -6   3   4      166.03      166.84      4.93 o
  -5   3   4      194.77      194.85      5.75 o
  -4   3   4      202.39      225.48      6.42 o
  -3   3   4       94.50      107.50      3.33 o
  -2   3   4        0.05       -3.51      3.51 o
  -1   3   4        3.64        6.14      3.81 o
   0   3   4      439.76      543.78      6.73 o
   1   3   4       65.05       78.78      2.21 o
   2   3   4      102.97      105.09      3.20 o
   3   3   4      209.20      228.64      6.33 o
   4   3   4       14.23       22.18      1.99 o
   5   3   4       10.48       11.22      1.97 o
   6   3   4      250.31      239.23      7.62 o
   7   3   4        6.01        4.03      4.71 o
   8   3   4        3.06        5.98      4.76 o
   9   3   4       17.22       18.92      2.60 o
  10   3   4        0.68        7.85      4.93 o
  11   3   4       10.02       10.65      2.74 o
  12   3   4        1.11        9.07      6.07 o
 -11   4   4        1.93       -2.28      6.96 o
 -10   4   4        8.54        4.19      6.47 o
  -9   4   4        0.64        0.33      6.52 o
  -8   4   4       27.61       20.61      2.98 o
  -7   4   4        8.18        4.87      5.55 o
  -6   4   4       15.12       22.95      2.55 o
  -5   4   4       51.67       53.81      2.74 o
  -4   4   4      155.97      155.20      4.89 o
  -3   4   4        1.42       -3.44      4.34 o
  -2   4   4      269.79      300.20      7.84 o
  -1   4   4      195.51      227.73      6.99 o
   0   4   4      552.62      621.11     18.76 o
   1   4   4      251.32      267.61      7.43 o
   2   4   4        0.10        1.02      4.55 o
   3   4   4       16.50       24.93      2.37 o
   4   4   4       15.72       14.69      2.27 o
   5   4   4       61.39       63.39      2.97 o
   6   4   4       26.57       30.56      2.60 o
   7   4   4        4.69        6.21      5.39 o
   8   4   4       25.71       19.82      2.88 o
   9   4   4        9.91       -3.34      6.35 o
  10   4   4        3.83       -6.89      6.89 o
  11   4   4        3.08        2.51      3.01 o
 -10   5   4        8.59        8.02      7.83 o
  -9   5   4       32.93       29.74      3.51 o
  -8   5   4       28.20       33.50      3.36 o
  -7   5   4        4.48        8.82      6.42 o
  -6   5   4        5.26        7.31      6.23 o
  -5   5   4       35.75       36.99      2.93 o
  -4   5   4       16.63       14.63      2.59 o
  -3   5   4        8.32        2.29      5.56 o
  -2   5   4        0.56        3.18      5.09 o
  -1   5   4       98.92      104.04      3.34 o
   0   5   4       15.91       12.08      2.17 o
   1   5   4      132.90      148.61      4.24 o
   2   5   4      153.31      156.49      5.07 o
   3   5   4       44.15       62.13      3.08 o
   4   5   4       21.62       23.20      2.92 o
   5   5   4       44.22       41.02      3.25 o
   6   5   4       36.11       33.56      3.21 o
   7   5   4        0.05        4.74      5.94 o
   8   5   4        6.01        3.25      6.30 o
   9   5   4        1.97       -1.93      7.10 o
  -7   6   4       15.38       12.68      3.30 o
  -6   6   4        7.90        5.86      6.63 o
  -5   6   4        8.47        5.91      7.02 o
  -4   6   4       25.52       24.51      3.13 o
  -3   6   4        0.52        1.93      5.34 o
  -2   6   4        0.11        9.04      5.77 o
  -1   6   4       12.99       11.53      2.86 o
   0   6   4       67.77       59.98      2.53 o
   1   6   4        0.25        4.08      6.29 o
   2   6   4       72.09       73.85      3.94 o
   3   6   4       76.10       80.13      4.13 o
   4   6   4        0.83       -6.75      6.78 o
   5   6   4        4.83       -1.47      6.41 o
   6   6   4        8.54        7.69      7.14 o
   7   6   4        7.13        4.43      7.37 o
  -1   7   4        0.35        3.03      6.40 o
   0   7   4        5.02       -2.92      5.34 o
   1   7   4        1.79       -1.92      6.47 o
 -14   1   5        0.08        1.98      5.64 o
 -13   1   5        1.47       -1.79      5.90 o
 -12   1   5       92.25       92.99      3.82 o
 -11   1   5       12.84       15.73      2.58 o
 -10   1   5        0.07        3.33      6.55 o
  -9   1   5      165.70      168.90      5.37 o
  -8   1   5       14.24       17.39      2.09 o
  -7   1   5       15.16       17.68      1.79 o
  -6   1   5       94.19       89.64      2.44 o
  -5   1   5       12.34       14.03      1.51 o
  -4   1   5       94.36      107.47      3.10 o
  -3   1   5      372.82      342.97      6.36 o
  -2   1   5     1580.72     1556.86     60.00 o
  -1   1   5      646.67      643.50     11.72 o
   0   1   5     2001.53     1999.00     20.39 o
   1   1   5     8781.32     8988.09    119.99 o
   2   1   5       32.48       24.56      1.11 o
   3   1   5      243.67      227.01      5.85 o
   4   1   5      750.71      718.91     10.04 o
   5   1   5      253.03      223.16      6.67 o
   6   1   5      323.32      343.25      8.64 o
   7   1   5        2.04        0.93      3.92 o
   8   1   5       30.58       26.93      2.11 o
   9   1   5      188.53      180.56      5.57 o
  10   1   5       43.04       36.70      2.64 o
  11   1   5       52.79       49.05      3.12 o
  12   1   5        1.02        4.37      5.53 o
  13   1   5       12.09       16.02      3.10 o
 -13   2   5       15.31       19.62      3.11 o
 -12   2   5        4.31       11.19      5.59 o
 -11   2   5        7.46        8.91      2.66 o
 -10   2   5      123.22      123.87      3.68 o
  -9   2   5       51.92       47.78      2.99 o
  -8   2   5        0.57        1.32      4.44 o
  -7   2   5       26.50       25.94      2.13 o
  -6   2   5       20.88       21.20      1.90 o
  -5   2   5       30.66       34.48      1.80 o
  -4   2   5      261.96      269.38      7.10 o
  -3   2   5        4.33        5.47      1.40 o
  -2   2   5      146.98      136.21      4.35 o
  -1   2   5      310.98      321.58      6.71 o
   0   2   5     2568.14     2877.54     21.26 o
   1   2   5     2550.02     2816.39     17.57 o
   2   2   5      773.58      844.92     10.36 o
   3   2   5      130.48      133.08      3.75 o
   4   2   5      152.22      161.60      4.77 o
   5   2   5      137.76      145.27      4.10 o
   6   2   5      200.51      191.86      5.68 o
   7   2   5        4.99        6.38      4.07 o
   8   2   5       31.44       34.19      2.44 o
   9   2   5       83.20       82.06      3.10 o
  10   2   5       46.05       48.76      3.00 o
  11   2   5       49.55       42.62      3.28 o
  12   2   5        0.02        7.17      2.61 o
  13   2   5        8.75       12.04      2.96 o
 -13   3   5        0.47       -5.23      6.06 o
 -12   3   5        1.43        7.36      5.58 o
 -11   3   5        0.27       -3.69      5.95 o
 -10   3   5       45.95       43.90      3.15 o
  -9   3   5       21.68       19.32      2.63 o
  -8   3   5      121.48      125.95      3.78 o
  -7   3   5      174.36      168.59      5.01 o
  -6   3   5        6.63        2.90      4.92 o
  -5   3   5       13.09       20.80      1.94 o
  -4   3   5        0.01        1.02      3.59 o
  -3   3   5        8.78       14.67      1.57 o
  -2   3   5       75.02       79.05      2.47 o
  -1   3   5      158.60      195.72      5.70 o
   0   3   5      596.75      690.51      7.67 o
   1   3   5       85.23       80.57      2.12 o
   2   3   5       30.65       30.01      1.75 o
   3   3   5      808.94      780.96     12.33 o
   4   3   5      298.09      277.38      7.20 o
   5   3   5       46.30       43.56      2.37 o
   6   3   5        4.13        0.66      5.09 o
   7   3   5        8.05        9.62      4.95 o
   8   3   5        0.20       -0.11      2.19 o
   9   3   5       17.71       16.32      2.62 o
  10   3   5        3.36        1.26      5.08 o
  11   3   5        0.00        2.79      6.17 o
  12   3   5       11.49       14.23      3.27 o
 -11   4   5        5.03        2.21      3.13 o
 -10   4   5       24.54       21.50      3.24 o
  -9   4   5       76.65       75.51      3.83 o
  -8   4   5        0.83       -0.59      5.58 o
  -7   4   5       58.19       44.87      2.88 o
  -6   4   5      202.69      195.74      5.95 o
  -5   4   5       51.03       49.57      2.69 o
  -4   4   5       35.59       30.97      2.42 o
  -3   4   5        0.11       -4.85      4.85 o
  -2   4   5        4.08        7.40      4.73 o
  -1   4   5       96.43      100.62      2.96 o
   0   4   5        8.14        3.96      3.11 o
   1   4   5      189.94      199.09      5.59 o
   2   4   5      345.75      330.94      9.56 o
   3   4   5      626.45      630.40     13.11 o
   4   4   5        4.38        3.23      2.31 o
   5   4   5       22.89       24.08      2.64 o
   6   4   5       55.27       52.51      3.09 o
   7   4   5       85.57       85.71      3.42 o
   8   4   5        3.69        4.67      5.16 o
   9   4   5        2.04        3.71      5.84 o
  10   4   5        7.42       10.91      6.43 o
  11   4   5        4.07        3.15      6.20 o
 -10   5   5       18.50       14.06      7.22 o
  -9   5   5        9.95       10.82      3.28 o
  -8   5   5       18.69       19.32      3.26 o
  -7   5   5       53.33       48.15      3.62 o
  -6   5   5       54.68       58.60      3.40 o
  -5   5   5       19.17       18.29      2.76 o
  -4   5   5        0.06        3.78      5.58 o
  -3   5   5       11.87       11.53      2.42 o
  -2   5   5       35.12       38.59      2.66 o
  -1   5   5        6.94        6.79      2.31 o
   0   5   5       28.92       31.51      1.80 o
   1   5   5       25.85       24.84      2.56 o
   2   5   5       86.04       89.58      3.41 o
   3   5   5       64.07       72.42      3.45 o
   4   5   5       88.20       90.44      3.79 o
   5   5   5       13.19       15.89      2.80 o
   6   5   5        3.73        0.69      2.80 o
   7   5   5        8.50        0.35      5.98 o
   8   5   5        4.64        3.29      6.42 o
   9   5   5        0.19        7.41      6.27 o
  -7   6   5        0.08       -6.87      6.87 o
  -6   6   5        3.04       11.71      6.04 o
  -5   6   5       35.36       35.29      3.19 o
  -4   6   5        1.61       -5.62      6.02 o
  -3   6   5        3.24        1.62      6.26 o
  -2   6   5        6.54        6.88      2.90 o
  -1   6   5        8.45       -3.14      6.25 o
   0   6   5        6.50        2.80      4.44 o
   1   6   5       91.69       79.61      3.74 o
   2   6   5        1.82       -4.94      7.10 o
   3   6   5        6.72        2.42      7.09 o
   4   6   5        1.83        9.24      6.54 o
   5   6   5        2.57        2.59      6.22 o
   6   6   5        0.04       -6.53      6.53 o
   7   6   5        0.05        2.43      6.82 o
  -1   7   5        0.11        2.30      6.55 o
   0   7   5       19.64       21.89      4.95 o
 -14   0   6        0.98       11.36      5.75 o
 -13   0   6       15.99       21.66      3.01 o
 -12   0   6      200.77      238.36      7.11 o
 -11   0   6      313.25      355.83     10.30 o
 -10   0   6       86.50       89.16      3.38 o
  -9   0   6      444.79      467.65     12.08 o
  -8   0   6      624.32      669.99     12.67 o
  -7   0   6      468.72      469.41     10.10 o
  -6   0   6      231.10      308.24      7.57 o
  -5   0   6     2844.09     2990.21     20.23 o
  -4   0   6       94.14       84.69      2.40 o
  -3   0   6        8.05        6.63      1.37 o
  -2   0   6     4873.03     4551.51     18.54 o
  -1   0   6    18978.63    17376.72     34.49 o
   0   0   6    14515.61    13563.03     82.75 o
   1   0   6     6748.20     6219.73     20.83 o
   2   0   6        1.90        6.23      3.14 o
   3   0   6     1409.77     1270.23     11.67 o
   4   0   6     1353.25     1337.74     13.06 o
   5   0   6     1529.56     1605.58     15.66 o
   6   0   6       28.46       19.32      1.63 o
   7   0   6      117.42      152.11      4.56 o
   8   0   6       67.11       59.15      2.46 o
   9   0   6       22.45       19.45      2.20 o
  10   0   6      194.19      199.02      5.71 o
  11   0   6       58.44       54.14      3.15 o
  12   0   6       74.19       72.79      3.64 o
  13   0   6       87.05      103.66      4.26 o
 -14   1   6        7.34        1.19      6.93 o
 -13   1   6       14.05        9.37      6.62 o
 -12   1   6        6.52        8.68      5.42 o
 -11   1   6        0.11       -2.59      5.41 o
 -10   1   6     1187.51     1216.95     19.96 o
  -9   1   6      513.78      509.29     12.73 o
  -8   1   6      271.75      276.25      7.76 o
  -7   1   6      184.52      182.95      5.45 o
  -6   1   6        3.19       -0.93      3.45 o
  -5   1   6      533.75      518.87      9.22 o
  -4   1   6      657.65      704.45      9.56 o
  -3   1   6      343.99      332.85      6.52 o
  -2   1   6      185.02      171.35      5.74 o
  -1   1   6       68.19       80.38      3.66 o
   0   1   6     1313.05     1326.79     27.35 o
   1   1   6     9111.32     8995.25    116.73 o
   2   1   6     1224.60     1192.65     29.80 o
   3   1   6     1330.10     1293.24     12.25 o
   4   1   6      464.56      445.46      8.35 o
   5   1   6        3.10        7.25      1.54 o
   6   1   6       17.58       15.51      1.82 o
   7   1   6       27.46       23.85      2.08 o
   8   1   6        0.79        1.52      4.38 o
   9   1   6       15.62       10.45      5.46 o
  10   1   6       62.20       47.71      2.85 o
  11   1   6        0.78        5.16      4.86 o
  12   1   6        0.64        0.00      5.59 o
  13   1   6        0.36       -0.75      5.74 o
 -13   2   6        0.39       -3.75      6.33 o
 -12   2   6       13.78       11.58      6.22 o
 -11   2   6       20.46       19.57      2.95 o
 -10   2   6       27.42       28.81      2.71 o
  -9   2   6      730.27      735.25     15.39 o
  -8   2   6      416.20      403.30     11.32 o
  -7   2   6        7.01        6.73      4.19 o
  -6   2   6      245.16      234.72      6.58 o
  -5   2   6       12.40       14.57      1.58 o
  -4   2   6      498.59      479.24      9.02 o
  -3   2   6      167.38      153.72      4.77 o
  -2   2   6        6.22        5.53      1.35 o
  -1   2   6      729.04      762.82      9.73 o
   0   2   6      374.77      421.34      6.12 o
   1   2   6       97.31      103.80      3.31 o
   2   2   6      278.99      264.21      6.47 o
   3   2   6      492.98      467.57      8.68 o
   4   2   6     1166.18     1141.31     13.91 o
   5   2   6        0.14        2.15      3.62 o
   6   2   6       51.25       50.90      2.34 o
   7   2   6       36.68       37.62      2.21 o
   8   2   6      260.36      253.55      7.35 o
   9   2   6       10.11        3.17      5.19 o
  10   2   6        1.85       -1.46      5.53 o
  11   2   6       77.63       84.20      3.58 o
  12   2   6       13.26       11.40      6.38 o
  13   2   6        1.92        9.80      6.23 o
 -12   3   6        1.21       -4.43      6.41 o
 -11   3   6        4.19        4.72      5.68 o
 -10   3   6        3.33       -4.60      5.63 o
  -9   3   6       20.80       18.56      2.74 o
  -8   3   6       34.06       29.20      2.67 o
  -7   3   6       69.47       66.29      2.85 o
  -6   3   6      202.70      175.96      5.39 o
  -5   3   6        0.19       -3.90      3.90 o
  -4   3   6       41.99       51.14      2.15 o
  -3   3   6       40.26       40.08      1.99 o
  -2   3   6      447.01      482.12      9.51 o
  -1   3   6      637.50      733.94     11.35 o
   0   3   6     1680.18     1980.94     28.56 o
   1   3   6        0.01        3.89      3.05 o
   2   3   6      380.53      422.45      9.08 o
   3   3   6      111.12      119.81      3.52 o
   4   3   6       16.40       18.86      2.01 o
   5   3   6      692.58      679.15     13.16 o
   6   3   6       79.64       70.44      2.81 o
   7   3   6        0.78        4.88      4.60 o
   8   3   6       17.17       13.82      2.36 o
   9   3   6        2.03        7.34      4.99 o
  10   3   6       24.72       20.41      2.85 o
  11   3   6        0.21       -5.29      5.89 o
  12   3   6       55.83       60.94      3.86 o
 -11   4   6       12.33        4.58      6.86 o
 -10   4   6        2.12        3.87      6.40 o
  -9   4   6       91.02       91.92      4.04 o
  -8   4   6        9.13        2.69      5.89 o
  -7   4   6        2.89        8.48      4.97 o
  -6   4   6        6.30        6.58      2.40 o
  -5   4   6      189.67      175.25      5.18 o
  -4   4   6        9.43        8.32      5.01 o
  -3   4   6      167.08      172.01      5.37 o
  -2   4   6        6.59        1.38      4.46 o
  -1   4   6      153.17      167.25      5.14 o
   0   4   6        0.26        3.19      2.89 o
   1   4   6        0.02       -1.19      3.99 o
   2   4   6       61.66       63.55      2.54 o
   3   4   6       16.51       20.40      2.31 o
   4   4   6      350.54      334.41      9.32 o
   5   4   6       24.11       29.82      2.75 o
   6   4   6      210.60      201.51      6.24 o
   7   4   6       17.64       11.87      6.24 o
   8   4   6       13.94       10.35      2.86 o
   9   4   6        9.16       15.43      2.86 o
  10   4   6        0.39        8.46      5.83 o
  11   4   6        5.73        6.38      6.52 o
 -10   5   6       17.82       11.84      3.41 o
  -9   5   6       19.69       18.36      3.18 o
  -8   5   6       23.22       11.24      7.20 o
  -7   5   6       58.56       59.10      3.65 o
  -6   5   6       45.59       34.42      3.08 o
  -5   5   6        6.48        4.31      6.12 o
  -4   5   6        3.83        2.18      5.67 o
  -3   5   6        4.22        4.16      5.28 o
  -2   5   6       34.47       44.04      2.66 o
  -1   5   6       10.24       11.31      2.33 o
   0   5   6        3.82        1.48      3.58 o
   1   5   6      259.13      272.94      7.87 o
   2   5   6       15.91       20.48      2.63 o
   3   5   6      417.89      405.39     10.93 o
   4   5   6        2.03        5.79      6.31 o
   5   5   6       27.67       20.39      2.91 o
   6   5   6        4.63        1.30      5.87 o
   7   5   6        0.05       -1.03      5.76 o
   8   5   6        0.18        7.39      5.96 o
   9   5   6        0.06       -5.52      6.15 o
  -7   6   6        3.50        1.16      6.54 o
  -6   6   6        0.21        3.29      6.12 o
  -5   6   6        1.64       -6.58      6.58 o
  -4   6   6        9.32        4.66      6.54 o
  -3   6   6       13.12       12.03      6.02 o
  -2   6   6        0.54       -3.18      5.97 o
  -1   6   6        6.36        9.20      6.01 o
   0   6   6       82.62       78.20      2.65 o
   1   6   6        9.59        8.97      2.98 o
   2   6   6      135.40      131.52      4.54 o
   3   6   6       23.57       29.91      3.38 o
   4   6   6        5.82       -3.19      6.82 o
   5   6   6        0.40       -5.95      6.26 o
   6   6   6        0.77       -0.40      7.07 o
 -14   1   7        2.66        6.40      6.24 o
 -13   1   7        0.71        0.37      6.42 o
 -12   1   7       43.55       43.50      3.35 o
 -11   1   7        0.15       -0.87      5.07 o
 -10   1   7       18.69       20.21      2.65 o
  -9   1   7      465.71      463.69     12.04 o
  -8   1   7        4.83        8.21      4.34 o
  -7   1   7      272.54      296.94      8.52 o
  -6   1   7      550.39      547.65     10.29 o
  -5   1   7     1406.01     1381.44     14.78 o
  -4   1   7        0.79       -2.92      3.30 o
  -3   1   7      305.41      327.56      6.78 o
  -2   1   7       80.77       68.54      1.70 o
  -1   1   7      563.79      552.66      5.40 o
   0   1   7     4197.13     4250.66     42.08 o
   1   1   7      582.97      553.79      5.57 o
   2   1   7     2003.94     1966.89     32.74 o
   3   1   7      632.60      569.16      8.85 o
   4   1   7     2558.19     2286.73     18.22 o
   5   1   7       14.37        3.99      3.55 o
   6   1   7        4.56        2.39      3.49 o
   7   1   7      598.75      643.46     12.39 o
   8   1   7        3.96        3.17      1.90 o
   9   1   7       16.91        9.02      5.82 o
  10   1   7       37.28       42.51      2.79 o
  11   1   7       28.17       22.26      2.78 o
  12   1   7        4.22        8.99      5.76 o
  13   1   7        6.37        5.16      2.93 o
 -13   2   7        0.10       -3.02      6.04 o
 -12   2   7        0.66       -5.15      6.09 o
 -11   2   7       30.14       29.93      2.94 o
 -10   2   7       61.23       60.46      3.17 o
  -9   2   7      147.74      140.41      4.01 o
  -8   2   7      349.05      342.21      9.05 o
  -7   2   7       63.97       59.37      2.42 o
  -6   2   7       92.92      100.01      2.99 o
  -5   2   7       19.40       16.71      1.62 o
  -4   2   7        3.52        5.68      1.43 o
  -3   2   7       79.50       62.03      1.99 o
  -2   2   7      193.84      185.99      4.98 o
  -1   2   7       19.05       17.90      1.48 o
   0   2   7      751.90      823.08      7.26 o
   1   2   7      646.94      736.19      9.92 o
   2   2   7      405.01      409.48      7.91 o
   3   2   7      177.60      186.87      5.39 o
   4   2   7      454.72      462.57      9.49 o
   5   2   7        0.83        3.92      3.60 o
   6   2   7       28.84       32.41      2.08 o
   7   2   7       14.88       16.45      2.15 o
   8   2   7      198.17      203.06      5.69 o
   9   2   7       75.19       72.84      2.98 o
  10   2   7       21.29       19.07      2.69 o
  11   2   7        9.10        9.89      6.05 o
  12   2   7       47.16       43.61      3.42 o
  13   2   7        3.05       -6.93      6.93 o
 -12   3   7        0.00       -1.49      6.47 o
 -11   3   7       57.47       72.99      3.80 o
 -10   3   7       59.13       62.88      3.40 o
  -9   3   7       38.08       42.30      2.93 o
  -8   3   7       14.51       19.23      2.36 o
  -7   3   7       18.98       14.82      2.33 o
  -6   3   7        5.04        7.84      4.40 o
  -5   3   7        3.26        1.15      4.15 o
  -4   3   7      424.78      418.50      9.88 o
  -3   3   7        0.27       -3.27      3.49 o
  -2   3   7      152.02      159.64      4.77 o
  -1   3   7      417.84      430.04      9.16 o
   0   3   7        0.06        1.08      2.66 o
   1   3   7       43.81       44.26      1.84 o
   2   3   7      115.69      121.29      3.85 o
   3   3   7      438.55      443.40      9.87 o
   4   3   7      104.62       95.77      2.93 o
   5   3   7       24.86       24.27      2.43 o
   6   3   7      150.79      140.95      4.13 o
   7   3   7      108.25      113.43      3.50 o
   8   3   7        0.23        0.81      4.88 o
   9   3   7        1.33        8.36      4.94 o
  10   3   7        0.64        6.85      5.68 o
  11   3   7        0.17        0.71      6.03 o
  12   3   7        3.74        6.64      6.55 o
 -11   4   7       11.48        3.82      6.06 o
 -10   4   7       30.96       33.40      3.35 o
  -9   4   7       19.56       20.01      3.09 o
  -8   4   7       97.89      104.24      3.90 o
  -7   4   7       34.76       27.13      2.88 o
  -6   4   7      178.95      162.68      5.04 o
  -5   4   7       91.84       82.05      3.05 o
  -4   4   7       35.87       36.23      2.42 o
  -3   4   7       25.20       23.75      2.32 o
  -2   4   7       91.45      103.84      3.52 o
  -1   4   7        9.23       16.16      2.12 o
   0   4   7       36.63       35.78      2.21 o
   1   4   7        4.46        5.46      4.31 o
   2   4   7        0.80       -3.54      4.39 o
   3   4   7        0.64       -1.54      4.86 o
   4   4   7      276.01      283.89      8.65 o
   5   4   7      388.24      384.28     10.14 o
   6   4   7      262.57      257.08      7.35 o
   7   4   7       10.00       15.57      2.68 o
   8   4   7        0.02       -3.83      5.92 o
   9   4   7       23.97       28.23      2.94 o
  10   4   7       11.68        1.49      6.56 o
  11   4   7        0.07        7.66      5.94 o
  -9   5   7       10.50        1.14      7.20 o
  -8   5   7        1.84       -6.37      6.37 o
  -7   5   7      108.28       89.76      4.11 o
  -6   5   7       19.21       13.19      2.94 o
  -5   5   7        0.88       -5.73      5.73 o
  -4   5   7        9.32       16.27      2.52 o
  -3   5   7        1.06       -5.01      5.20 o
  -2   5   7       32.89       32.51      2.63 o
  -1   5   7       17.25       15.99      2.33 o
   0   5   7       84.87       83.67      2.39 o
   1   5   7       30.25       31.15      2.75 o
   2   5   7       75.11       75.15      3.12 o
   3   5   7       52.55       46.37      3.09 o
   4   5   7      192.34      170.30      5.63 o
   5   5   7       24.12       26.23      3.01 o
   6   5   7        7.01       -4.26      6.05 o
   7   5   7       24.54       17.91      3.11 o
   8   5   7       15.58       19.28      3.17 o
   9   5   7        1.74       -7.36      7.36 o
  -7   6   7       23.80       14.39      8.26 o
  -6   6   7       25.54       21.39      3.29 o
  -5   6   7        5.04        6.30      6.64 o
  -4   6   7        0.05        7.72      5.75 o
  -3   6   7        4.80        2.63      6.20 o
  -2   6   7        6.87        9.71      2.65 o
  -1   6   7        0.05       -6.43      6.43 o
   0   6   7        4.22        4.79      2.61 o
   1   6   7      106.12      129.68      4.23 o
   2   6   7        1.32       12.18      6.15 o
   3   6   7        7.38        9.62      6.93 o
   4   6   7        0.00       -6.21      6.21 o
   5   6   7        0.83        1.12      6.03 o
   6   6   7        1.53        4.31      6.64 o
 -14   0   8        0.18        7.94      5.61 o
 -13   0   8       30.88       36.10      3.24 o
 -12   0   8        7.93        2.92      6.14 o
 -11   0   8       60.82       63.53      3.35 o
 -10   0   8      534.68      551.41     13.91 o
  -9   0   8      384.14      402.15     11.19 o
  -8   0   8      122.41      125.62      3.98 o
  -7   0   8      249.94      289.24      8.37 o
  -6   0   8       17.21       18.82      1.60 o
  -5   0   8     1226.05     1305.39     14.14 o
  -4   0   8     6627.62     6807.73     29.40 o
  -3   0   8      946.62      903.30     10.16 o
  -2   0   8     1287.77     1292.01     11.32 o
  -1   0   8     3120.50     2946.40     16.18 o
   0   0   8      669.57      566.36      5.45 o
   1   0   8        3.42        4.67      3.16 o
   2   0   8     3928.16     3663.09     19.38 o
   3   0   8     1678.78     1779.81     14.74 o
   4   0   8      228.09      244.07      6.40 o
   5   0   8        0.76       -0.58      3.28 o
   6   0   8      286.54      275.40      8.10 o
   7   0   8      123.20      123.28      3.73 o
   8   0   8      248.78      270.30      7.88 o
   9   0   8      136.49      136.66      4.11 o
  10   0   8        2.51        7.43      4.98 o
  11   0   8       36.80       41.31      2.93 o
  12   0   8        8.57        6.22      5.41 o
  13   0   8       24.89       30.88      3.47 o
 -14   1   8        0.00        6.84      6.38 o
 -13   1   8       10.67       13.24      2.95 o
 -12   1   8       17.31       17.45      2.86 o
 -11   1   8      259.00      270.82      8.77 o
 -10   1   8        5.01        1.84      5.59 o
  -9   1   8       47.91       44.48      2.57 o
  -8   1   8      214.21      204.92      6.30 o
  -7   1   8      102.42      101.70      2.88 o
  -6   1   8       13.10       15.48      1.72 o
  -5   1   8     4166.93     4143.09     25.62 o
  -4   1   8     1209.11     1176.54     13.04 o
  -3   1   8      360.63      345.86      7.12 o
  -2   1   8        0.00       -0.38      2.24 o
  -1   1   8     1413.98     1470.62     16.63 o
   0   1   8      148.53      107.53     55.93 o
   1   1   8       38.59       34.57      1.12 o
   2   1   8        6.91       -5.18      5.18 o
   3   1   8        3.69        3.51      3.29 o
   4   1   8     2470.89     2310.59     18.74 o
   5   1   8       37.37       39.67      1.90 o
   6   1   8       20.54       17.25      1.83 o
   7   1   8       68.27       65.88      2.58 o
   8   1   8        4.58       -2.70      4.69 o
   9   1   8        5.67        1.54      4.94 o
  10   1   8       12.98       14.49      2.57 o
  11   1   8        3.27       -3.77      5.59 o
  12   1   8        8.44        7.04      5.39 o
  13   1   8        3.53       -5.89      5.89 o
 -13   2   8        0.02       -5.98      5.98 o
 -12   2   8        0.02       -5.75      5.75 o
 -11   2   8        3.51        6.58      5.66 o
 -10   2   8        1.54        1.14      5.51 o
  -9   2   8      116.56      120.23      3.48 o
  -8   2   8       12.21       10.29      5.36 o
  -7   2   8       21.81       26.08      2.13 o
  -6   2   8      122.55      101.30      2.77 o
  -5   2   8        2.07        3.67      1.57 o
  -4   2   8      272.08      273.02      7.35 o
  -3   2   8      297.79      297.17      7.28 o
  -2   2   8      329.11      370.08      7.66 o
  -1   2   8      503.33      521.94      8.71 o
   0   2   8        1.01        0.60      2.36 o
   1   2   8      592.32      700.01      9.99 o
   2   2   8     1156.86     1269.90     13.71 o
   3   2   8      298.80      296.26      7.90 o
   4   2   8      122.24      115.82      3.75 o
   5   2   8      115.03      108.39      3.30 o
   6   2   8        2.29       -4.01      4.01 o
   7   2   8       34.70       31.18      2.33 o
   8   2   8       18.82       22.32      2.33 o
   9   2   8       23.70       29.68      2.68 o
  10   2   8       32.17       29.01      2.80 o
  11   2   8       12.55       12.87      2.74 o
  12   2   8        0.47        2.94      5.92 o
 -12   3   8        9.04       12.36      6.58 o
 -11   3   8       10.21       12.61      2.88 o
 -10   3   8      157.82      158.77      4.92 o
  -9   3   8       58.57       63.03      3.22 o
  -8   3   8      163.77      155.34      4.75 o
  -7   3   8        4.27        7.32      5.22 o
  -6   3   8        9.90        9.69      2.02 o
  -5   3   8        3.15        8.05      4.14 o
  -4   3   8      147.28      118.83      3.69 o
  -3   3   8       25.24       30.49      1.95 o
  -2   3   8      550.41      589.45     10.83 o
  -1   3   8       33.47       42.58      2.07 o
   0   3   8        1.14        0.71      3.19 o
   1   3   8        9.28        9.42      1.67 o
   2   3   8       29.40       31.00      1.98 o
   3   3   8      229.83      233.10      6.77 o
   4   3   8       75.57       70.13      2.60 o
   5   3   8      279.24      272.39      8.17 o
   6   3   8       18.13        9.23      4.99 o
   7   3   8       26.69       25.32      2.61 o
   8   3   8        0.01        8.87      4.67 o
   9   3   8        0.00       -2.43      5.20 o
  10   3   8        0.03        5.64      5.57 o
  11   3   8        1.90       -6.01      6.01 o
  12   3   8        0.32       -6.39      6.39 o
 -11   4   8        3.56        2.69      6.36 o
 -10   4   8        7.66        6.79      6.79 o
  -9   4   8        3.41        8.56      6.06 o
  -8   4   8      112.25      100.21      4.02 o
  -7   4   8        2.11        3.90      5.26 o
  -6   4   8       66.84       69.54      3.04 o
  -5   4   8        4.27        2.64      4.63 o
  -4   4   8       74.70       70.09      2.84 o
  -3   4   8       21.12       23.58      2.28 o
  -2   4   8        4.78        6.47      4.19 o
  -1   4   8      175.94      197.33      5.57 o
   0   4   8        2.40        4.25      3.02 o
   1   4   8       80.33       90.35      2.80 o
   2   4   8      136.71      126.42      3.95 o
   3   4   8        5.17       -1.80      5.06 o
   4   4   8      212.43      204.81      6.13 o
   5   4   8       96.42       99.31      3.53 o
   6   4   8        6.33       -1.11      5.75 o
   7   4   8        2.62        7.44      5.46 o
   8   4   8        1.14        6.17      5.23 o
   9   4   8        0.06        2.82      6.45 o
  10   4   8        0.19       -6.04      6.44 o
  -9   5   8        2.40        0.00      6.52 o
  -8   5   8       44.16       44.72      3.60 o
  -7   5   8        6.58        6.33      6.43 o
  -6   5   8        0.02        7.14      5.79 o
  -5   5   8       11.35       10.25      5.73 o
  -4   5   8       58.34       54.04      3.02 o
  -3   5   8       39.90       36.92      2.91 o
  -2   5   8        0.18        2.35      5.01 o
  -1   5   8        0.03       -0.78      4.96 o
   0   5   8       15.28       14.88      3.80 o
   1   5   8       51.50       53.18      2.88 o
   2   5   8       64.36       68.44      3.20 o
   3   5   8       17.48       19.80      2.84 o
   4   5   8       33.79       36.69      3.08 o
   5   5   8       59.84       59.93      3.45 o
   6   5   8        0.34        1.65      5.60 o
   7   5   8       13.69       10.57      6.74 o
   8   5   8       38.31       33.25      3.54 o
   9   5   8        0.06       -6.97      6.97 o
  -7   6   8       65.33       66.87      4.31 o
  -6   6   8        6.56        8.15      6.33 o
  -5   6   8       12.21        9.54      6.62 o
  -4   6   8       40.93       43.57      3.32 o
  -3   6   8        9.80       13.56      2.84 o
  -2   6   8        1.18       -1.97      5.52 o
  -1   6   8        0.03        1.30      6.27 o
   0   6   8       47.00       45.49      2.34 o
   1   6   8       37.16       38.95      3.35 o
   2   6   8        0.63        7.65      5.51 o
   3   6   8      103.42       99.97      4.41 o
   4   6   8       16.78       18.54      2.95 o
   5   6   8        4.78       10.51      6.48 o
   6   6   8        2.00        7.50      6.57 o
 -13   1   9        1.45        7.39      5.75 o
 -12   1   9        0.78       -6.02      6.02 o
 -11   1   9        5.41       -2.68      6.04 o
 -10   1   9      286.57      269.06      7.99 o
  -9   1   9        2.28       -0.47      4.64 o
  -8   1   9        6.33        7.91      4.31 o
  -7   1   9       40.44       43.69      2.16 o
  -6   1   9      236.81      217.51      6.23 o
  -5   1   9       57.82       45.12      1.99 o
  -4   1   9        2.14       -2.98      3.44 o
  -3   1   9      824.07      757.22     10.24 o
  -2   1   9      454.08      408.88      7.99 o
  -1   1   9     1629.45     1660.25     17.92 o
   0   1   9      883.41      874.52      9.03 o
   1   1   9       12.96        8.10      1.27 o
   2   1   9     3342.59     3324.08     17.51 o
   3   1   9      262.30      250.46      6.82 o
   4   1   9      573.77      561.40     10.13 o
   5   1   9      216.40      199.97      6.21 o
   6   1   9        8.70       10.71      1.76 o
   7   1   9        0.17       -0.62      4.04 o
   8   1   9      349.62      341.75      9.01 o
   9   1   9       72.50       67.98      3.05 o
  10   1   9       18.81        2.60      5.95 o
  11   1   9        6.20        6.41      5.73 o
  12   1   9        8.86       11.09      6.08 o
  13   1   9        0.22       -5.93      5.93 o
 -13   2   9        3.44       -3.46      5.99 o
 -12   2   9        6.21        2.09      6.23 o
 -11   2   9      108.55      113.72      4.20 o
 -10   2   9        5.28        6.90      5.18 o
  -9   2   9       55.78       48.09      2.88 o
  -8   2   9      179.60      173.11      5.11 o
  -7   2   9       21.32       17.14      2.13 o
  -6   2   9      233.25      212.28      5.91 o
  -5   2   9       99.98      102.54      3.12 o
  -4   2   9      104.17      100.51      3.01 o
  -3   2   9      501.70      453.78      8.94 o
  -2   2   9      153.72      160.20      4.83 o
  -1   2   9        1.49       -3.49      3.49 o
   0   2   9      265.14      268.90      5.17 o
   1   2   9      150.80      160.42      4.96 o
   2   2   9       21.88       14.40      1.64 o
   3   2   9     1931.40     1873.07     18.00 o
   4   2   9        4.48        2.78      3.67 o
   5   2   9      551.30      507.84     10.93 o
   6   2   9      247.36      221.48      6.50 o
   7   2   9      274.32      255.74      7.38 o
   8   2   9        9.89       14.30      2.28 o
   9   2   9        0.91       -3.64      5.15 o
  10   2   9       14.61       15.04      2.66 o
  11   2   9       10.38        9.57      5.34 o
  12   2   9        0.15        6.35      5.78 o
 -12   3   9        0.19        7.17      5.86 o
 -11   3   9        1.68        4.48      5.81 o
 -10   3   9       18.43       22.21      2.99 o
  -9   3   9        0.64       -0.86      5.39 o
  -8   3   9        1.24        4.24      4.89 o
  -7   3   9      212.45      203.06      5.97 o
  -6   3   9        0.21       -0.22      4.59 o
  -5   3   9       64.58       54.92      2.41 o
  -4   3   9       94.00       92.87      2.82 o
  -3   3   9       12.93       11.60      1.79 o
  -2   3   9      107.43      123.76      3.54 o
  -1   3   9      295.88      325.86      8.53 o
   0   3   9       86.98       94.63      2.23 o
   1   3   9        0.63        1.86      3.78 o
   2   3   9       80.33       85.31      2.83 o
   3   3   9      207.16      218.22      6.64 o
   4   3   9        3.08        0.60      4.30 o
   5   3   9      592.81      570.05     12.71 o
   6   3   9       22.71       18.10      2.37 o
   7   3   9       66.72       62.29      2.96 o
   8   3   9       33.99       30.77      2.81 o
   9   3   9        0.37       -5.83      5.83 o
  10   3   9       30.02       27.25      2.98 o
  11   3   9        2.38       -0.37      6.25 o
 -11   4   9        0.44       -0.39      6.31 o
 -10   4   9       25.70       21.55      3.31 o
  -9   4   9        1.72        4.00      5.77 o
  -8   4   9      131.05      110.32      4.10 o
  -7   4   9        2.04        8.76      5.66 o
  -6   4   9        1.80        1.31      4.80 o
  -5   4   9        2.30       -5.15      5.41 o
  -4   4   9       85.30       82.42      3.02 o
  -3   4   9       13.07        8.59      4.90 o
  -2   4   9        2.59        8.38      4.39 o
  -1   4   9      194.79      188.44      5.34 o
   0   4   9       21.09       15.02      3.83 o
   1   4   9       24.20       27.43      2.21 o
   2   4   9      112.03      128.97      4.17 o
   3   4   9        2.50        4.36      4.62 o
   4   4   9      224.18      224.53      7.11 o
   5   4   9       59.01       59.98      3.11 o
   6   4   9      151.79      140.75      4.62 o
   7   4   9       11.18        4.54      5.77 o
   8   4   9       36.58       35.62      3.22 o
   9   4   9        0.00        0.00      5.98 o
  10   4   9        3.92       -1.54      6.40 o
  -9   5   9        0.32       -6.69      6.69 o
  -8   5   9       17.26       22.97      3.09 o
  -7   5   9       30.39       25.84      3.34 o
  -6   5   9        0.33       -2.82      5.88 o
  -5   5   9       61.09       64.14      3.38 o
  -4   5   9        0.41        7.37      5.17 o
  -3   5   9        5.44        1.36      5.34 o
  -2   5   9       64.96       59.96      3.10 o
  -1   5   9        0.84        3.96      4.86 o
   0   5   9        3.02        3.19      3.68 o
   1   5   9        5.91        9.00      5.33 o
   2   5   9       14.57        4.07      5.49 o
   3   5   9       31.48       26.38      2.82 o
   4   5   9       14.84       24.17      2.82 o
   5   5   9       83.96       77.20      3.66 o
   6   5   9        5.23        7.70      5.56 o
   7   5   9       25.21       24.23      3.15 o
   8   5   9        0.97       -5.35      6.74 o
  -6   6   9       10.36        7.11      7.05 o
  -5   6   9        2.93       -2.51      6.43 o
  -4   6   9       18.73       18.27      3.12 o
  -3   6   9        1.02       -6.48      6.48 o
  -2   6   9        8.23        6.35      6.29 o
  -1   6   9        9.58       10.92      5.88 o
   0   6   9        1.47        3.18      4.17 o
   1   6   9        7.65        4.33      6.28 o
   2   6   9        2.08        7.43      6.07 o
   3   6   9       10.67       -2.80      7.24 o
   4   6   9        0.01       -2.88      6.53 o
   5   6   9        0.10        3.79      6.41 o
   6   6   9        3.05        7.17      6.55 o
 -13   0  10        5.32        5.90      6.02 o
 -12   0  10       29.74       40.26      3.26 o
 -11   0  10      270.77      316.96      9.22 o
 -10   0  10        3.91        6.10      4.64 o
  -9   0  10       69.51       73.63      2.81 o
  -8   0  10        1.47        0.84      4.07 o
  -7   0  10       15.31       15.82      1.81 o
  -6   0  10      172.94      197.81      6.01 o
  -5   0  10      931.03     1028.13     13.24 o
  -4   0  10     7164.85     7887.65     33.92 o
  -3   0  10     1869.97     1804.48     15.46 o
  -2   0  10       30.22       26.85      1.47 o
  -1   0  10     1260.99     1244.93     12.02 o
   0   0  10     1382.08     1253.14     16.21 o
   1   0  10        1.74        2.39      2.90 o
   2   0  10      435.00      397.19      7.61 o
   3   0  10      119.63      116.40      3.34 o
   4   0  10       94.17       74.35      2.18 o
   5   0  10      373.50      426.70      9.47 o
   6   0  10      186.93      193.22      5.61 o
   7   0  10      134.64      147.73      4.85 o
   8   0  10        0.37        3.23      4.28 o
   9   0  10      124.83      126.39      3.93 o
  10   0  10        5.31        6.63      4.84 o
  11   0  10        0.42        1.61      5.14 o
  12   0  10        8.50       13.16      2.80 o
  13   0  10        0.08        3.55      6.09 o
 -13   1  10       22.89       18.01      3.03 o
 -12   1  10        8.24        7.35      6.05 o
 -11   1  10        8.15        6.35      5.46 o
 -10   1  10        0.31        4.89      4.89 o
  -9   1  10       20.06       19.34      2.32 o
  -8   1  10        3.10       -0.22      4.35 o
  -7   1  10        3.69        3.30      3.75 o
  -6   1  10      385.22      398.35      9.49 o
  -5   1  10      135.34      135.99      4.12 o
  -4   1  10        3.73       10.10      1.53 o
  -3   1  10     2062.72     2101.77     17.20 o
  -2   1  10     1022.02      978.30      8.19 o
  -1   1  10        0.10       -1.07      2.27 o
   0   1  10      100.38       79.42     31.03 o
   1   1  10       51.17       64.13      2.70 o
   2   1  10     1146.57     1165.91      9.24 o
   3   1  10     2259.41     2150.31     17.94 o
   4   1  10      700.02      703.83     11.40 o
   5   1  10      272.93      257.55      6.82 o
   6   1  10       33.59       36.64      2.19 o
   7   1  10       74.83       72.94      2.67 o
   8   1  10       87.13       92.87      3.07 o
   9   1  10       31.58       39.71      2.64 o
  10   1  10       10.22       10.06      5.21 o
  11   1  10        7.72        8.52      6.02 o
  12   1  10        0.03        3.65      5.78 o
  13   1  10        2.27       -1.20      5.77 o
 -13   2  10        4.39        4.27      6.51 o
 -12   2  10        0.05       -2.47      5.39 o
 -11   2  10       33.32       33.63      3.14 o
 -10   2  10       61.96       56.21      3.25 o
  -9   2  10      158.73      156.85      4.01 o
  -8   2  10        1.03       -3.09      5.04 o
  -7   2  10      257.93      230.54      6.83 o
  -6   2  10        0.35        0.58      3.88 o
  -5   2  10      468.93      459.34      9.95 o
  -4   2  10      268.46      266.45      7.59 o
  -3   2  10      234.54      211.72      5.80 o
  -2   2  10      124.91      147.43      4.44 o
  -1   2  10      942.98      989.89     12.52 o
   0   2  10        5.20        2.31      1.35 o
   1   2  10      463.50      543.43      9.64 o
   2   2  10      160.07      158.35      4.62 o
   3   2  10      465.58      465.12      9.71 o
   4   2  10       64.83       52.60      2.22 o
   5   2  10      469.24      442.12     10.52 o
   6   2  10       49.45       46.23      2.50 o
   7   2  10       31.45       27.03      2.40 o
   8   2  10        5.96        1.04      5.17 o
   9   2  10       33.01       26.05      2.78 o
  10   2  10       35.42       40.97      3.17 o
  11   2  10        6.90        9.42      5.95 o
  12   2  10       19.77       16.95      3.16 o
 -12   3  10        0.16        5.34      5.55 o
 -11   3  10       28.31       32.80      3.18 o
 -10   3  10        5.14       10.39      2.57 o
  -9   3  10       62.35       62.99      3.35 o
  -8   3  10       48.67       42.34      2.90 o
  -7   3  10      199.35      191.99      5.62 o
  -6   3  10      262.45      250.48      8.03 o
  -5   3  10       53.39       51.78      2.49 o
  -4   3  10        6.97        8.47      4.30 o
  -3   3  10        3.36       -3.63      4.09 o
  -2   3  10       12.30       14.30      1.79 o
  -1   3  10        4.88        2.78      3.73 o
   0   3  10      177.44      218.15      4.47 o
   1   3  10      548.89      583.07     11.25 o
   2   3  10      860.81      943.96     14.31 o
   3   3  10       52.21       44.97      2.34 o
   4   3  10        6.64        3.98      1.98 o
   5   3  10      391.92      371.26     11.08 o
   6   3  10      154.27      159.31      5.08 o
   7   3  10       39.53       37.22      2.72 o
   8   3  10       20.00       18.77      2.58 o
   9   3  10        0.07        0.95      5.33 o
  10   3  10        1.27        5.91      2.58 o
  11   3  10        4.03        7.18      2.74 o
 -11   4  10        8.47        5.64      3.02 o
 -10   4  10       20.74       26.88      3.17 o
  -9   4  10        7.51        6.42      6.37 o
  -8   4  10       49.47       50.38      3.33 o
  -7   4  10        0.34       10.89      5.54 o
  -6   4  10       16.86       21.14      2.61 o
  -5   4  10       10.26       12.42      2.38 o
  -4   4  10      146.45      152.94      4.84 o
  -3   4  10       16.02       15.97      2.28 o
  -2   4  10       14.49       16.31      2.08 o
  -1   4  10        1.41       -1.74      4.66 o
   0   4  10        1.59        6.42      2.89 o
   1   4  10        0.03        3.99      4.31 o
   2   4  10       89.24       86.33      2.91 o
   3   4  10       56.10       47.88      2.67 o
   4   4  10       24.63       26.16      2.59 o
   5   4  10       52.35       49.12      2.94 o
   6   4  10       67.27       63.43      3.35 o
   7   4  10        2.66       -2.17      6.03 o
   8   4  10       38.50       42.17      3.17 o
   9   4  10        0.03       -4.35      6.09 o
  10   4  10        0.06       -4.69      6.12 o
  -9   5  10       16.65       14.53      3.41 o
  -8   5  10        0.90       -1.45      6.72 o
  -7   5  10       55.60       57.18      3.49 o
  -6   5  10       41.28       38.39      3.21 o
  -5   5  10       32.98       26.89      2.90 o
  -4   5  10        8.72        6.65      5.65 o
  -3   5  10       19.91       20.25      2.68 o
  -2   5  10        1.70        2.73      5.21 o
  -1   5  10        0.14        2.69      4.98 o
   0   5  10        7.62        2.82      3.73 o
   1   5  10       10.47        4.07      5.65 o
   2   5  10        2.92        6.37      5.02 o
   3   5  10        2.82        1.72      5.07 o
   4   5  10       22.55       28.42      2.93 o
   5   5  10       26.45       19.50      3.13 o
   6   5  10        0.61       -5.10      5.62 o
   7   5  10       38.25       41.79      3.36 o
   8   5  10        0.13       -6.28      6.28 o
  -6   6  10        1.41       -6.44      6.82 o
  -5   6  10        2.46        9.78      6.24 o
  -4   6  10       20.95        9.08      7.13 o
  -3   6  10       10.30       10.00      6.19 o
  -2   6  10        1.22        8.49      5.78 o
  -1   6  10        2.83        0.00      2.92 o
   0   6  10        0.82        1.86      4.12 o
   1   6  10        1.69        5.78      5.76 o
   2   6  10        0.70       -4.13      6.30 o
   3   6  10        2.91        7.09      6.34 o
   4   6  10        0.10        0.00      6.26 o
   5   6  10       25.28        0.00      7.62 o
 -13   1  11        4.53       -6.58      6.58 o
 -12   1  11       12.44        9.84      5.75 o
 -11   1  11        0.01       -5.23      5.53 o
 -10   1  11      173.23      164.09      5.08 o
  -9   1  11       39.90       38.77      2.64 o
  -8   1  11        0.07       -1.57      4.19 o
  -7   1  11       87.08       80.64      2.52 o
  -6   1  11       13.09       11.35      1.80 o
  -5   1  11       81.79       81.68      2.29 o
  -4   1  11       89.33      104.58      3.03 o
  -3   1  11     1806.18     1704.37     16.19 o
  -2   1  11      458.85      448.62      7.41 o
  -1   1  11       63.40       71.05      1.55 o
   0   1  11       57.87       31.91     33.48 o
   1   1  11      663.30      632.59     16.73 o
   2   1  11      235.42      250.45      4.85 o
   3   1  11       53.01       46.34      1.94 o
   4   1  11      474.80      428.72      9.36 o
   5   1  11      612.56      588.05     11.42 o
   6   1  11      289.51      285.39      7.66 o
   7   1  11       23.96       19.17      2.28 o
   8   1  11       37.13       31.04      2.52 o
   9   1  11       89.34       83.10      3.39 o
  10   1  11        7.46        7.28      5.36 o
  11   1  11        1.76       -2.35      5.61 o
  12   1  11        0.04        2.24      5.85 o
 -13   2  11        0.06       -3.93      6.03 o
 -12   2  11       29.78       33.38      3.07 o
 -11   2  11       47.44       47.06      3.26 o
 -10   2  11       32.16       32.01      3.00 o
  -9   2  11      165.90      160.69      4.80 o
  -8   2  11       21.19       19.51      2.44 o
  -7   2  11        3.51       -4.90      4.90 o
  -6   2  11       99.81      102.76      3.37 o
  -5   2  11      290.01      259.16      7.25 o
  -4   2  11        3.36        2.83      3.57 o
  -3   2  11        8.35        3.72      3.62 o
  -2   2  11      307.78      282.52      7.54 o
  -1   2  11     1123.64     1137.48     13.87 o
   0   2  11      675.59      756.18     12.54 o
   1   2  11       85.40      101.91      3.00 o
   2   2  11        0.75        0.00      3.41 o
   3   2  11       37.44       41.91      2.08 o
   4   2  11        1.92        3.95      3.79 o
   5   2  11       66.04       59.55      2.49 o
   6   2  11      312.60      279.60      8.08 o
   7   2  11       11.28       11.06      2.22 o
   8   2  11       52.51       52.20      2.90 o
   9   2  11       39.18       39.33      3.00 o
  10   2  11       48.57       46.06      3.25 o
  11   2  11        6.97        8.55      6.11 o
  12   2  11        0.59       10.48      6.20 o
 -12   3  11        0.06       -6.21      6.21 o
 -11   3  11       11.89        7.43      6.41 o
 -10   3  11       10.97        7.13      6.13 o
  -9   3  11        0.54        5.95      5.42 o
  -8   3  11       49.94       54.89      3.29 o
  -7   3  11      129.50      130.47      3.83 o
  -6   3  11       45.32       44.65      2.92 o
  -5   3  11      144.86      134.21      4.10 o
  -4   3  11       10.69       13.51      1.94 o
  -3   3  11       57.19       59.97      2.33 o
  -2   3  11       43.77       46.95      2.20 o
  -1   3  11       38.36       36.69      2.16 o
   0   3  11       11.47        8.41      1.44 o
   1   3  11       31.55       37.32      2.24 o
   2   3  11      373.65      416.05     10.15 o
   3   3  11       20.60       22.18      2.07 o
   4   3  11      169.95      159.26      4.43 o
   5   3  11        2.38       -3.22      5.37 o
   6   3  11        6.61        7.70      2.43 o
   7   3  11       50.31       57.84      3.05 o
   8   3  11        7.54       11.30      2.63 o
   9   3  11       25.52       32.10      2.94 o
  10   3  11        0.54       10.55      5.52 o
  11   3  11        0.04        2.69      6.79 o
 -11   4  11        0.55       -6.26      6.26 o
 -10   4  11        8.30        7.76      7.22 o
  -9   4  11        9.83       -1.03      6.52 o
  -8   4  11       11.42        8.56      6.62 o
  -7   4  11       94.33       93.69      3.69 o
  -6   4  11      210.62      215.81      6.64 o
  -5   4  11       98.98       93.54      3.40 o
  -4   4  11       43.02       39.62      2.69 o
  -3   4  11        1.99        0.93      4.74 o
  -2   4  11        8.17        4.72      2.12 o
  -1   4  11        4.91        3.15      4.91 o
   0   4  11       17.21       28.94      5.15 o
   1   4  11        5.35       12.78      2.05 o
   2   4  11        3.07        4.63      4.65 o
   3   4  11       81.50       81.95      3.11 o
   4   4  11       31.54       27.71      2.53 o
   5   4  11       56.80       52.89      3.17 o
   6   4  11       54.76       56.96      3.43 o
   7   4  11        0.27       -4.72      6.15 o
   8   4  11       71.72       63.96      3.84 o
   9   4  11        1.58        1.85      6.31 o
  10   4  11        0.13        0.79      6.56 o
  -9   5  11       14.17       15.28      3.53 o
  -8   5  11       13.63        4.41      6.79 o
  -7   5  11       10.06        5.87      6.54 o
  -6   5  11        1.17        1.29      5.82 o
  -5   5  11        0.51       10.17      5.52 o
  -4   5  11        1.89       -5.76      5.76 o
  -3   5  11       31.84       30.69      2.99 o
  -2   5  11       76.41       77.83      3.47 o
  -1   5  11        0.63        4.15      5.08 o
   0   5  11        8.00        2.61      5.92 o
   1   5  11       19.63       23.17      2.69 o
   2   5  11        2.21        5.13      5.44 o
   3   5  11       57.49       60.38      3.25 o
   4   5  11       43.90       43.04      3.16 o
   5   5  11       50.45       42.10      3.29 o
   6   5  11        0.93       -0.35      6.35 o
   7   5  11        3.57        8.46      6.43 o
   8   5  11        5.19       -0.79      6.87 o
  -6   6  11        0.24        9.21      6.65 o
  -5   6  11        0.02       -5.16      6.84 o
  -4   6  11       13.05       15.38      3.12 o
  -3   6  11        0.01       -3.16      6.06 o
  -2   6  11        9.26        3.11      6.33 o
  -1   6  11       11.30        4.05      3.00 o
   0   6  11        4.70       -3.11      4.21 o
   1   6  11        5.55        9.06      2.73 o
   2   6  11        2.28       10.44      2.90 o
   3   6  11       50.32       57.43      3.78 o
   4   6  11        4.58        5.55      6.45 o
   5   6  11        9.65        0.00      7.43 o
 -13   0  12       17.12       10.59      7.16 o
 -12   0  12       22.10       24.51      3.03 o
 -11   0  12       76.66       79.24      3.69 o
 -10   0  12       57.52       54.94      2.91 o
  -9   0  12       33.40       30.72      2.33 o
  -8   0  12        6.66        4.46      4.59 o
  -7   0  12       14.26        5.80      4.23 o
  -6   0  12      842.98      911.91     13.94 o
  -5   0  12       91.77      103.18      3.37 o
  -4   0  12        7.60        2.78      3.44 o
  -3   0  12     1149.32     1177.11     13.57 o
  -2   0  12      341.44      366.90      7.73 o
  -1   0  12       72.83       69.63      1.93 o
   0   0  12      159.05      167.66      3.85 o
   1   0  12       13.21       11.26      1.39 o
   2   0  12       26.74       32.07      1.62 o
   3   0  12      211.05      199.46      5.55 o
   4   0  12     1132.10     1189.35     14.98 o
   5   0  12      658.97      648.46     11.97 o
   6   0  12      285.60      276.04      7.66 o
   7   0  12      198.23      191.27      5.79 o
   8   0  12       13.60       12.37      2.20 o
   9   0  12        6.57        5.36      2.29 o
  10   0  12       86.08       84.90      3.52 o
  11   0  12        0.30        0.34      5.34 o
  12   0  12       15.73        3.01      6.65 o
 -13   1  12        7.00        7.67      6.60 o
 -12   1  12       24.12       28.21      3.03 o
 -11   1  12       17.65       11.88      6.33 o
 -10   1  12        0.00        7.08      4.72 o
  -9   1  12        4.10        8.01      2.14 o
  -8   1  12       18.57       16.95      2.21 o
  -7   1  12       37.76       33.61      2.31 o
  -6   1  12       14.15       11.60      1.81 o
  -5   1  12      102.16      102.11      3.07 o
  -4   1  12        2.69        4.32      3.26 o
  -3   1  12       40.04       45.05      1.84 o
  -2   1  12       91.09       82.75      4.37 o
  -1   1  12        3.88        4.87      1.47 o
   0   1  12      586.56      600.75     12.15 o
   1   1  12     1463.71     1507.03     23.06 o
   2   1  12      138.83      157.67      3.09 o
   3   1  12      240.75      236.15      6.12 o
   4   1  12        0.00       -2.01      4.10 o
   5   1  12        3.77        6.14      4.27 o
   6   1  12      425.97      411.75     10.70 o
   7   1  12      313.20      321.94      8.99 o
   8   1  12      196.58      193.57      5.91 o
   9   1  12        0.45        1.42      5.02 o
  10   1  12        1.54        7.79      5.01 o
  11   1  12       15.20       17.14      2.80 o
  12   1  12        3.67       -6.38      6.38 o
 -13   2  12        1.22        4.77      6.39 o
 -12   2  12        4.39        5.45      5.59 o
 -11   2  12        0.00        0.99      5.53 o
 -10   2  12       19.11       21.97      2.74 o
  -9   2  12       58.44       54.90      3.16 o
  -8   2  12      395.09      388.97     10.32 o
  -7   2  12        5.30        2.27      4.83 o
  -6   2  12      548.06      526.00     11.93 o
  -5   2  12      674.02      622.42     12.20 o
  -4   2  12       10.15       12.39      1.79 o
  -3   2  12       36.85       31.52      1.85 o
  -2   2  12       74.02       78.17      2.54 o
  -1   2  12        2.46        2.47      3.43 o
   0   2  12      137.63      168.66      9.14 o
   1   2  12        4.94        9.80      1.62 o
   2   2  12      283.27      320.72      8.28 o
   3   2  12      153.08      149.93      4.69 o
   4   2  12      233.73      223.68      6.86 o
   5   2  12       94.62       88.01      2.78 o
   6   2  12       18.43       10.14      5.19 o
   7   2  12        0.32        2.51      5.17 o
   8   2  12       81.21       77.77      3.44 o
   9   2  12        1.96        3.34      4.80 o
  10   2  12        0.97        2.99      5.74 o
  11   2  12        7.75        9.45      2.62 o
  12   2  12        4.54        4.76      6.22 o
 -12   3  12        0.32        7.04      6.06 o
 -11   3  12       12.22       14.57      3.08 o
 -10   3  12        1.53       -3.96      5.65 o
  -9   3  12        0.12        1.22      5.07 o
  -8   3  12      295.61      268.83      8.40 o
  -7   3  12      153.13      146.75      4.65 o
  -6   3  12     1037.59     1015.33     17.48 o
  -5   3  12       65.17       63.47      2.91 o
  -4   3  12       52.99       54.10      2.45 o
  -3   3  12       17.20       14.16      2.02 o
  -2   3  12       53.72       54.30      2.32 o
  -1   3  12       64.86       66.18      2.43 o
   0   3  12       21.61       23.89      2.34 o
   1   3  12      226.77      236.29      7.01 o
   2   3  12      101.86      103.07      3.02 o
   3   3  12       52.30       51.50      2.46 o
   4   3  12       42.04       46.56      2.60 o
   5   3  12       62.39       63.84      2.91 o
   6   3  12       51.04       43.74      2.88 o
   7   3  12      532.77      494.11     14.14 o
   8   3  12       18.52       14.91      2.84 o
   9   3  12        4.76        4.63      5.81 o
  10   3  12       32.65       27.88      3.43 o
  11   3  12       13.46       12.55      6.81 o
 -10   4  12       12.11       15.90      3.24 o
  -9   4  12       22.28       24.05      3.12 o
  -8   4  12       39.76       40.57      3.14 o
  -7   4  12       12.01       12.08      2.80 o
  -6   4  12       17.59       18.24      2.96 o
  -5   4  12      464.08      454.14     12.53 o
  -4   4  12        4.84        0.24      4.84 o
  -3   4  12       21.55       22.48      2.35 o
  -2   4  12       20.41       15.04      2.27 o
  -1   4  12        7.36        7.46      4.47 o
   0   4  12       10.93       10.56      1.52 o
   1   4  12       29.93       34.51      2.40 o
   2   4  12       53.32       51.64      2.61 o
   3   4  12        5.64       12.36      2.14 o
   4   4  12        3.20        3.41      4.93 o
   5   4  12       15.63       14.97      2.68 o
   6   4  12       75.90       67.49      3.50 o
   7   4  12       56.43       52.42      3.55 o
   8   4  12       19.78       19.66      3.07 o
   9   4  12        0.01       -4.15      6.14 o
  -8   5  12       15.30       21.51      3.19 o
  -7   5  12        0.51       -4.58      5.83 o
  -6   5  12        6.85       -4.29      6.26 o
  -5   5  12       28.61       30.15      3.12 o
  -4   5  12        1.34        2.42      5.36 o
  -3   5  12       41.52       34.59      3.07 o
  -2   5  12       24.48       23.10      2.77 o
  -1   5  12        2.21       -5.10      5.10 o
   0   5  12        7.37        4.53      3.87 o
   1   5  12        0.24       -5.25      5.25 o
   2   5  12        3.84       -6.05      6.05 o
   3   5  12       11.45       14.97      2.74 o
   4   5  12        6.85       -5.37      6.06 o
   5   5  12        7.39        7.07      2.93 o
   6   5  12       47.25       54.52      3.53 o
   7   5  12       14.33       15.75      2.98 o
  -5   6  12        6.57       -2.62      6.73 o
  -4   6  12        4.92        9.05      6.22 o
  -3   6  12        0.97       10.06      6.20 o
  -2   6  12       12.71       11.31      6.33 o
  -1   6  12        5.23       -0.69      6.28 o
   0   6  12        0.59        2.47      4.16 o
   1   6  12        4.98       -2.47      6.42 o
   2   6  12       61.79       64.70      3.82 o
   3   6  12        3.35       -3.68      6.88 o
   4   6  12        7.69        4.52      6.33 o
 -13   1  13        4.31        4.28      6.59 o
 -12   1  13        8.06       11.35      2.72 o
 -11   1  13        0.36       -0.96      5.66 o
 -10   1  13        1.84        2.90      5.21 o
  -9   1  13       64.38       56.14      2.83 o
  -8   1  13      167.45      146.73      4.27 o
  -7   1  13       83.85       83.96      2.68 o
  -6   1  13       51.87       52.68      2.34 o
  -5   1  13       38.38       38.37      2.12 o
  -4   1  13        0.19       -0.16      3.30 o
  -3   1  13      249.01      251.39      7.28 o
  -2   1  13      116.63      100.37      2.24 o
  -1   1  13      867.75      856.41      8.61 o
   0   1  13      152.98      124.19     31.08 o
   1   1  13       75.33       74.85      1.55 o
   2   1  13       68.36       76.18      2.56 o
   3   1  13        0.14        1.48      3.65 o
   4   1  13      898.82      869.81     13.68 o
   5   1  13        3.26        2.16      4.22 o
   6   1  13       27.10       25.27      2.49 o
   7   1  13      280.58      255.83      7.80 o
   8   1  13       48.47       54.74      2.88 o
   9   1  13        1.85        2.64      5.12 o
  10   1  13       42.44       40.09      2.95 o
  11   1  13        5.13        6.57      2.75 o
  12   1  13        1.34        4.30      6.26 o
 -12   2  13        0.68       -6.63      6.63 o
 -11   2  13        5.81        6.41      5.31 o
 -10   2  13       31.31       30.27      2.93 o
  -9   2  13       25.40       27.61      2.63 o
  -8   2  13      319.39      312.40      9.31 o
  -7   2  13        9.96        7.74      4.93 o
  -6   2  13      213.06      215.12      6.49 o
  -5   2  13      331.60      305.20      9.15 o
  -4   2  13       87.50       81.96      2.55 o
  -3   2  13       66.19       62.09      2.28 o
  -2   2  13      318.65      341.04      8.79 o
  -1   2  13       73.46       75.43      2.40 o
   0   2  13       28.49       16.42     13.66 o
   1   2  13       21.49       21.99      1.85 o
   2   2  13      166.10      168.67      4.82 o
   3   2  13      308.46      330.26      8.90 o
   4   2  13      243.35      209.79      6.10 o
   5   2  13      103.44       90.07      2.84 o
   6   2  13      107.93       93.02      3.11 o
   7   2  13      324.12      318.82      9.77 o
   8   2  13       14.62       12.38      2.67 o
   9   2  13       27.29       24.52      2.96 o
  10   2  13        3.78        0.35      6.27 o
  11   2  13        1.27       -3.37      6.10 o
 -11   3  13        0.56       -6.11      6.11 o
 -10   3  13       21.91       28.43      2.97 o
  -9   3  13       23.59       25.58      2.76 o
  -8   3  13        3.80        5.46      5.82 o
  -7   3  13      100.43       91.56      3.49 o
  -6   3  13       12.44       11.58      5.88 o
  -5   3  13      346.43      334.77      9.27 o
  -4   3  13      135.93      136.69      3.66 o
  -3   3  13       74.48       74.69      2.58 o
  -2   3  13       23.01       25.85      2.13 o
  -1   3  13       70.79       68.38      2.54 o
   0   3  13       11.58       14.89      1.36 o
   1   3  13        3.62       -3.65      4.64 o
   2   3  13       80.58       79.85      2.66 o
   3   3  13       38.95       36.53      2.34 o
   4   3  13        0.52       -4.80      4.80 o
   5   3  13       84.12       83.86      3.15 o
   6   3  13       83.08       84.37      3.34 o
   7   3  13        5.01       -2.33      6.35 o
   8   3  13       94.15       82.81      3.79 o
   9   3  13       17.94       21.07      3.04 o
  10   3  13        5.76        9.60      6.35 o
 -10   4  13        0.00       -6.58      6.58 o
  -9   4  13       13.15       18.59      3.06 o
  -8   4  13        1.63        5.28      5.87 o
  -7   4  13        0.98       -6.17      6.17 o
  -6   4  13      261.44      234.88      7.01 o
  -5   4  13        0.02       -4.60      5.59 o
  -4   4  13       31.83       34.65      2.63 o
  -3   4  13       63.11       63.87      2.83 o
  -2   4  13       28.13       28.75      2.42 o
  -1   4  13       56.20       57.40      2.71 o
   0   4  13      103.45      117.07      2.60 o
   1   4  13       14.63       15.20      2.25 o
   2   4  13        8.88        4.97      4.57 o
   3   4  13       48.12       52.79      2.69 o
   4   4  13       32.88       32.14      2.80 o
   5   4  13       61.28       59.74      3.24 o
   6   4  13       26.20       21.92      2.96 o
   7   4  13       17.55        4.95      6.60 o
   8   4  13        1.29        7.53      6.60 o
   9   4  13        4.83        6.56      6.60 o
  -8   5  13        2.91        5.32      6.41 o
  -7   5  13        0.27        8.24      5.88 o
  -6   5  13       39.98       31.32      3.40 o
  -5   5  13       64.28       56.52      3.50 o
  -4   5  13        0.05        2.18      4.76 o
  -3   5  13        7.72        8.74      2.72 o
  -2   5  13       12.30        8.40      2.49 o
  -1   5  13       15.83       20.54      2.80 o
   0   5  13        4.07        2.23      3.86 o
   1   5  13        4.62       -0.88      5.41 o
   2   5  13        7.49        2.70      5.54 o
   3   5  13        0.77       -0.31      5.87 o
   4   5  13        7.08        3.56      6.58 o
   5   5  13        2.01        0.35      6.25 o
   6   5  13        2.46        9.00      6.50 o
   7   5  13        2.87       -6.87      6.87 o
  -5   6  13        1.65       11.45      6.13 o
  -4   6  13        6.22       -4.50      6.56 o
  -3   6  13        0.05       -4.77      6.35 o
  -2   6  13        1.38        5.06      6.52 o
  -1   6  13        4.20        8.23      6.24 o
   0   6  13        0.08        1.74      4.04 o
   1   6  13       20.10       25.23      3.13 o
   2   6  13        1.38       10.65      6.71 o
   3   6  13       35.63       40.52      3.64 o
   4   6  13        0.02       -3.07      6.56 o
 -13   0  14        2.49       -5.08      6.48 o
 -12   0  14        0.21        3.20      5.62 o
 -11   0  14        0.13        2.28      5.90 o
 -10   0  14      113.57      109.23      3.64 o
  -9   0  14        1.17       -1.32      4.53 o
  -8   0  14      232.42      210.20      6.73 o
  -7   0  14        1.04       -2.17      4.11 o
  -6   0  14       61.08       59.95      2.39 o
  -5   0  14      575.83      603.60     11.51 o
  -4   0  14      276.88      273.54      7.94 o
  -3   0  14      158.06      145.44      4.61 o
  -2   0  14      897.34      923.31     12.74 o
  -1   0  14        1.97        5.33      1.39 o
   0   0  14       40.62       37.45      1.40 o
   1   0  14      293.62      282.98      7.69 o
   2   0  14      105.56      109.38      3.42 o
   3   0  14      790.57      814.87     12.82 o
   4   0  14       72.79       64.06      2.33 o
   5   0  14      384.56      367.51     10.08 o
   6   0  14        0.01        1.74      4.33 o
   7   0  14       10.50       11.13      2.19 o
   8   0  14      325.39      322.25      9.65 o
   9   0  14      117.67      128.16      4.06 o
  10   0  14       13.61        9.67      5.86 o
  11   0  14        2.89        5.66      5.93 o
  12   0  14        2.26        1.58      6.08 o
 -13   1  14       47.28       69.31      4.09 o
 -12   1  14       11.35        8.73      2.81 o
 -11   1  14       52.45       55.52      3.31 o
 -10   1  14       36.76       38.53      2.87 o
  -9   1  14        0.29        4.09      4.61 o
  -8   1  14       38.13       34.67      2.54 o
  -7   1  14       20.37       24.03      2.28 o
  -6   1  14       56.12       52.58      2.50 o
  -5   1  14       20.56       23.98      1.94 o
  -4   1  14       16.00       18.78      1.80 o
  -3   1  14       21.43       16.54      1.89 o
  -2   1  14       36.53       38.15      1.95 o
  -1   1  14     1138.72     1095.29     10.12 o
   0   1  14       57.53       56.83      7.94 o
   1   1  14       54.27       63.19      1.50 o
   2   1  14      307.22      314.47      5.98 o
   3   1  14      322.16      329.06      8.69 o
   4   1  14        5.94        5.01      1.97 o
   5   1  14      100.11       95.84      2.80 o
   6   1  14      724.77      690.37     13.80 o
   7   1  14      747.51      733.25     15.60 o
   8   1  14      103.58      105.26      3.62 o
   9   1  14        7.79       -1.82      5.81 o
  10   1  14       10.32        8.90      5.97 o
  11   1  14       16.80       22.46      2.84 o
  12   1  14        7.99       11.64      3.18 o
 -12   2  14        2.18       -1.13      6.07 o
 -11   2  14        2.79        3.45      5.95 o
 -10   2  14        0.03        1.59      5.42 o
  -9   2  14       11.04       12.61      2.49 o
  -8   2  14       10.76       15.13      2.39 o
  -7   2  14      558.35      527.32     13.21 o
  -6   2  14        3.24        8.43      2.15 o
  -5   2  14      417.25      381.23     10.55 o
  -4   2  14      172.65      166.99      5.15 o
  -3   2  14       57.97       52.57      2.29 o
  -2   2  14      199.60      194.31      5.80 o
  -1   2  14        0.10       -1.05      3.52 o
   0   2  14      271.31      290.54      5.94 o
   1   2  14        1.83       -2.49      3.95 o
   2   2  14       49.41       46.16      2.18 o
   3   2  14        1.10       -0.19      4.15 o
   4   2  14        2.33       -1.45      4.41 o
   5   2  14      252.66      223.57      6.89 o
   6   2  14      254.10      243.77      7.60 o
   7   2  14      627.26      552.67     14.93 o
   8   2  14       93.53       80.77      3.59 o
   9   2  14        0.01        3.85      5.84 o
  10   2  14       25.02       26.70      3.11 o
  11   2  14        7.19       -3.45      6.04 o
 -11   3  14        0.82        4.10      5.83 o
 -10   3  14        0.01       -5.99      5.99 o
  -9   3  14       11.39       14.92      2.66 o
  -8   3  14       73.19       68.30      3.37 o
  -7   3  14       80.57       79.77      3.42 o
  -6   3  14       18.43       18.10      2.59 o
  -5   3  14      836.62      840.07     16.14 o
  -4   3  14      238.22      245.73      7.24 o
  -3   3  14       40.40       36.59      2.47 o
  -2   3  14        2.38        4.66      4.11 o
  -1   3  14       16.95       16.08      2.00 o
   0   3  14       18.62       16.94      1.44 o
   1   3  14       58.48       64.74      2.58 o
   2   3  14        3.95        4.54      4.57 o
   3   3  14       39.16       42.42      2.54 o
   4   3  14       87.22       88.83      3.10 o
   5   3  14       32.66       37.26      2.78 o
   6   3  14      217.07      229.17      7.16 o
   7   3  14       13.32        2.09      6.49 o
   8   3  14      113.45      107.02      4.05 o
   9   3  14       15.09       24.24      3.05 o
  10   3  14       19.35       25.05      3.09 o
 -10   4  14        9.03       10.65      2.98 o
  -9   4  14        3.36        6.51      5.81 o
  -8   4  14        1.77        5.74      5.84 o
  -7   4  14       58.88       52.71      3.41 o
  -6   4  14       13.86        9.42      6.17 o
  -5   4  14       22.28       22.30      2.92 o
  -4   4  14        3.99        1.85      5.55 o
  -3   4  14        0.67       -1.28      4.96 o
  -2   4  14       43.33       41.84      2.60 o
  -1   4  14        4.99        6.13      2.18 o
   0   4  14       26.49       26.03      3.62 o
   1   4  14        0.22       -4.83      4.83 o
   2   4  14        6.98        6.96      5.07 o
   3   4  14       34.82       36.54      2.82 o
   4   4  14       10.13       13.11      2.53 o
   5   4  14        6.26        3.25      5.95 o
   6   4  14        1.15       -3.80      5.54 o
   7   4  14       20.65        1.70      6.83 o
   8   4  14        8.88        7.71      6.00 o
   9   4  14        1.38       -1.18      7.13 o
  -8   5  14       11.61        4.25      7.27 o
  -7   5  14       14.82       18.57      3.05 o
  -6   5  14        1.74        3.11      5.77 o
  -5   5  14        1.85        5.29      5.81 o
  -4   5  14        1.37        7.33      5.62 o
  -3   5  14       63.11       56.57      3.41 o
  -2   5  14        1.43       -5.58      5.58 o
  -1   5  14       68.74       66.48      3.41 o
   0   5  14        3.43        7.76      3.78 o
   1   5  14       17.53       17.77      2.67 o
   2   5  14       44.35       51.43      3.09 o
   3   5  14       48.20       51.51      3.18 o
   4   5  14       26.70       24.02      3.03 o
   5   5  14       32.12       30.00      3.34 o
   6   5  14       11.33       10.31      6.37 o
   7   5  14        9.12       12.11      6.44 o
  -4   6  14       10.01        9.20      6.71 o
  -3   6  14        2.26        5.63      5.70 o
  -2   6  14       32.11       22.24      3.31 o
  -1   6  14       24.67       29.48      3.15 o
   0   6  14        3.52       -0.71      4.45 o
   1   6  14       10.37        7.79      6.96 o
   2   6  14       23.75       25.14      3.24 o
   3   6  14        3.21       -3.08      7.34 o
 -12   1  15        8.64        9.84      6.15 o
 -11   1  15        4.92        4.33      5.61 o
 -10   1  15        8.96        7.92      5.24 o
  -9   1  15        3.97        0.00      5.29 o
  -8   1  15       49.75       47.45      2.66 o
  -7   1  15       61.00       51.18      2.61 o
  -6   1  15        8.83        1.28      4.35 o
  -5   1  15      102.17       95.00      2.84 o
  -4   1  15      139.29      136.21      4.35 o
  -3   1  15      848.03      825.81     13.22 o
  -2   1  15      397.61      376.96     14.30 o
  -1   1  15      721.90      707.05     15.49 o
   0   1  15        5.75       -2.93      2.93 o
   1   1  15        6.19        8.17      1.46 o
   2   1  15       55.39       58.83      1.81 o
   3   1  15        0.40       -3.97      3.97 o
   4   1  15      114.48      114.00      3.41 o
   5   1  15       17.25       14.16      2.25 o
   6   1  15        1.10        7.38      5.45 o
   7   1  15      257.07      240.58      7.30 o
   8   1  15        0.04       -1.99      5.23 o
   9   1  15       31.63       30.37      2.94 o
  10   1  15        0.40       -0.68      5.25 o
  11   1  15       15.00       11.95      3.08 o
 -12   2  15        0.61        6.89      5.31 o
 -11   2  15        7.60        5.28      6.24 o
 -10   2  15       23.40       24.44      2.79 o
  -9   2  15       24.61       24.48      2.74 o
  -8   2  15       31.69       35.06      2.74 o
  -7   2  15       19.83       12.82      2.55 o
  -6   2  15        9.39        8.32      5.08 o
  -5   2  15        6.79        5.17      5.00 o
  -4   2  15      168.51      149.75      4.21 o
  -3   2  15      224.16      206.06      6.07 o
  -2   2  15      339.47      369.26      9.56 o
  -1   2  15       74.62       81.02      2.43 o
   0   2  15       63.04       58.04     14.40 o
   1   2  15       24.09       22.05      1.91 o
   2   2  15       45.84       46.61      2.28 o
   3   2  15        5.26        2.67      4.39 o
   4   2  15       16.71       14.98      2.15 o
   5   2  15       32.41       29.44      2.58 o
   6   2  15        4.24        6.40      5.54 o
   7   2  15      157.20      155.40      4.52 o
   8   2  15      105.02       83.83      3.58 o
   9   2  15        1.73        1.98      5.74 o
  10   2  15       10.12       12.00      2.85 o
  11   2  15        0.65       -6.65      6.65 o
 -11   3  15       10.18       12.16      6.61 o
 -10   3  15        0.39       -4.91      5.75 o
  -9   3  15        3.48       -6.10      6.10 o
  -8   3  15       11.82        9.63      2.72 o
  -7   3  15       10.35        9.73      2.80 o
  -6   3  15       75.98       74.67      3.25 o
  -5   3  15        8.23       10.26      5.88 o
  -4   3  15       33.44       30.59      2.77 o
  -3   3  15      153.52      152.21      4.69 o
  -2   3  15      109.53      107.89      3.52 o
  -1   3  15        3.74        5.47      4.32 o
   0   3  15        8.39        4.16      3.13 o
   1   3  15        6.11        6.69      4.54 o
   2   3  15        0.43       -1.13      4.41 o
   3   3  15       38.88       44.18      2.52 o
   4   3  15        5.17        1.77      5.16 o
   5   3  15      239.87      251.15      8.16 o
   6   3  15       13.00        9.46      6.57 o
   7   3  15       37.97       34.69      3.17 o
   8   3  15       24.55       13.57      7.06 o
   9   3  15       40.07       49.23      3.48 o
  10   3  15        0.53       -1.16      6.96 o
 -10   4  15        0.39        3.17      5.77 o
  -9   4  15        1.36        4.43      2.79 o
  -8   4  15        1.31        3.11      5.84 o
  -7   4  15       33.62       33.20      3.00 o
  -6   4  15      115.25      110.06      4.01 o
  -5   4  15      241.54      250.15      7.69 o
  -4   4  15        0.64       -5.71      5.71 o
  -3   4  15       22.35       25.79      2.74 o
  -2   4  15       12.63       16.99      2.37 o
  -1   4  15       31.16       33.85      2.48 o
   0   4  15        8.34        0.14      3.61 o
   1   4  15        6.51        6.85      5.09 o
   2   4  15        3.26        2.95      5.28 o
   3   4  15        0.29       -5.19      5.19 o
   4   4  15        0.38       -3.75      5.87 o
   5   4  15       19.58       17.44      2.80 o
   6   4  15        1.05        0.99      5.39 o
   7   4  15        3.97        5.56      6.07 o
   8   4  15        9.15        1.13      6.49 o
  -7   5  15        6.87       11.96      6.03 o
  -6   5  15       20.99        9.19      6.73 o
  -5   5  15        0.01       -3.40      6.07 o
  -4   5  15       28.02       26.22      3.21 o
  -3   5  15       11.56        4.31      2.85 o
  -2   5  15        5.64       10.92      5.50 o
  -1   5  15        2.84       11.91      2.58 o
   0   5  15       67.14       66.03      2.37 o
   1   5  15        1.02        3.43      5.87 o
   2   5  15        9.86       11.70      2.80 o
   3   5  15       32.76       34.94      3.29 o
   4   5  15       29.46       34.62      3.24 o
   5   5  15        4.88        5.53      2.94 o
   6   5  15       24.96       20.54      3.31 o
  -3   6  15       10.20        8.89      3.21 o
  -2   6  15        0.40        2.27      6.14 o
  -1   6  15        0.01        3.75      5.85 o
   0   6  15        0.18       -2.36      4.12 o
   1   6  15        0.40       -2.66      6.23 o
   2   6  15        2.44       10.41      6.16 o
 -12   0  16        6.28       -1.85      6.31 o
 -11   0  16        6.28        3.06      6.31 o
 -10   0  16       12.96        8.89      5.15 o
  -9   0  16        0.20       -1.68      4.86 o
  -8   0  16       16.43       16.89      2.30 o
  -7   0  16       53.11       46.19      2.50 o
  -6   0  16      167.44      173.88      5.00 o
  -5   0  16       21.42       24.55      2.01 o
  -4   0  16       41.27       40.54      2.11 o
  -3   0  16       84.35       90.79      2.77 o
  -2   0  16      200.05      211.88      6.16 o
  -1   0  16       18.76       21.77      1.81 o
   0   0  16      389.36      424.30      6.72 o
   1   0  16      234.58      243.57      6.53 o
   2   0  16       10.00        9.15      1.74 o
   3   0  16      118.65      120.51      3.44 o
   4   0  16       53.69       59.33      2.44 o
   5   0  16      400.14      400.09     10.95 o
   6   0  16      289.22      295.22      8.91 o
   7   0  16      503.40      488.68     13.29 o
   8   0  16      202.22      203.13      6.44 o
   9   0  16       21.17       18.48      2.74 o
  10   0  16       16.06       13.17      2.74 o
  11   0  16        0.65        2.25      5.51 o
 -12   1  16        0.06        1.28      2.70 o
 -11   1  16        9.13        3.08      5.78 o
 -10   1  16        7.78       -2.51      5.57 o
  -9   1  16       58.02       43.30      2.90 o
  -8   1  16       15.28       18.62      2.31 o
  -7   1  16        0.02       -3.42      4.63 o
  -6   1  16      145.08      154.92      4.91 o
  -5   1  16      163.66      169.53      5.35 o
  -4   1  16      131.52      136.52      4.15 o
  -3   1  16      198.44      211.32      6.25 o
  -2   1  16      135.87      141.88      3.08 o
  -1   1  16       78.84       76.28     14.36 o
   0   1  16        0.06       -3.21      3.21 o
   1   1  16        2.95        3.34      2.53 o
   2   1  16      225.50      214.33      4.54 o
   3   1  16        8.30       10.71      1.86 o
   4   1  16      165.63      150.38      4.40 o
   5   1  16      450.85      447.60     11.73 o
   6   1  16      441.83      447.62     12.49 o
   7   1  16       53.55       45.46      3.06 o
   8   1  16        3.97        8.60      5.14 o
   9   1  16        7.05       -2.59      5.82 o
  10   1  16        4.77       -4.90      6.52 o
  11   1  16       35.10       39.65      3.58 o
 -12   2  16        0.30       -6.84      6.84 o
 -11   2  16        0.27       -2.17      5.93 o
 -10   2  16        1.44        8.34      5.67 o
  -9   2  16        7.33       10.93      2.57 o
  -8   2  16        4.27        9.63      4.89 o
  -7   2  16      131.53      118.07      3.60 o
  -6   2  16       90.64       91.90      3.13 o
  -5   2  16        0.54        2.25      4.70 o
  -4   2  16      315.24      322.34      8.65 o
  -3   2  16      183.60      189.44      5.77 o
  -2   2  16      318.45      319.00      9.53 o
  -1   2  16        0.94        6.26      4.08 o
   0   2  16       21.72       19.60      3.26 o
   1   2  16       12.69       19.17      1.90 o
   2   2  16        5.84        5.18      4.19 o
   3   2  16       31.56       32.58      2.30 o
   4   2  16       31.16       32.37      2.37 o
   5   2  16       51.30       47.81      2.85 o
   6   2  16       42.79       42.41      2.89 o
   7   2  16      135.79      129.77      4.34 o
   8   2  16        0.27       -4.40      5.69 o
   9   2  16        0.41       -2.74      5.78 o
  10   2  16        0.66       -6.93      6.93 o
 -11   3  16        2.65        5.05      5.80 o
 -10   3  16        0.05        1.08      5.25 o
  -9   3  16       14.56        4.33      5.78 o
  -8   3  16        1.84        2.50      5.44 o
  -7   3  16       52.78       49.54      3.23 o
  -6   3  16      265.37      254.03      7.55 o
  -5   3  16        7.24        0.53      5.87 o
  -4   3  16      309.73      318.74      9.42 o
  -3   3  16       24.99       25.58      2.52 o
  -2   3  16        5.60        5.35      4.92 o
  -1   3  16       23.78       20.88      2.32 o
   0   3  16       42.57       39.96      1.73 o
   1   3  16       26.51       26.45      2.26 o
   2   3  16      158.74      177.16      5.35 o
   3   3  16      125.98      132.96      3.90 o
   4   3  16        2.56        6.61      4.81 o
   5   3  16      125.30      117.54      3.95 o
   6   3  16      360.28      352.75     10.72 o
   7   3  16       87.19       93.43      3.74 o
   8   3  16        0.02       -1.03      6.11 o
   9   3  16        0.00       -0.73      6.02 o
  -9   4  16        8.15       11.66      2.97 o
  -8   4  16       21.24       21.49      2.99 o
  -7   4  16       10.72        5.33      6.20 o
  -6   4  16        2.82       -4.69      6.05 o
  -5   4  16        1.32       -6.16      6.16 o
  -4   4  16       35.87       41.04      2.87 o
  -3   4  16      259.62      266.37      8.35 o
  -2   4  16       67.02       71.55      3.14 o
  -1   4  16        0.25        0.00      4.97 o
   0   4  16       24.97       19.31      2.48 o
   1   4  16       80.70       75.27      3.28 o
   2   4  16        1.63        7.23      4.93 o
   3   4  16       92.24       99.17      3.58 o
   4   4  16        1.38       -1.49      5.35 o
   5   4  16        0.06        7.24      4.93 o
   6   4  16        0.49       -5.71      5.71 o
   7   4  16       12.67       15.27      2.98 o
   8   4  16        3.98       -1.55      6.72 o
  -7   5  16        9.99       14.67      3.15 o
  -6   5  16       23.87       18.66      3.22 o
  -5   5  16        2.71        1.40      6.65 o
  -4   5  16        0.98       -3.04      5.52 o
  -3   5  16        0.86        0.33      5.59 o
  -2   5  16       18.34       10.28      6.65 o
  -1   5  16       87.11       79.62      3.66 o
   0   5  16        2.77       -0.45     10.80 o
   1   5  16        0.09        0.00      5.68 o
   2   5  16       38.16       35.93      3.21 o
   3   5  16        1.26        0.68      5.94 o
   4   5  16        1.29       -3.53      6.18 o
   5   5  16        2.27        5.52      2.88 o
   6   5  16        1.19       -0.77      5.82 o
  -1   6  16        5.40       -2.69      7.28 o
   0   6  16        3.07        3.03      2.77 o
 -12   1  17        0.17        5.73      5.57 o
 -11   1  17       35.07       40.11      3.18 o
 -10   1  17        5.84        2.58      5.27 o
  -9   1  17       15.22       11.76      2.53 o
  -8   1  17        0.11       -3.58      5.14 o
  -7   1  17       10.15        0.51      4.88 o
  -6   1  17        0.05        1.41      4.37 o
  -5   1  17        2.45       -2.41      4.67 o
  -4   1  17       28.76       30.46      2.21 o
  -3   1  17      236.31      244.77      7.27 o
  -2   1  17      173.81      181.84      3.76 o
  -1   1  17        6.76      -12.98     12.98 o
   0   1  17       44.35       44.92      1.00 o
   1   1  17       34.64       32.95      1.47 o
   2   1  17       90.77       93.25      1.94 o
   3   1  17       76.29       78.94      2.63 o
   4   1  17       14.26       14.34      2.11 o
   5   1  17        8.24        9.18      5.30 o
   6   1  17       73.19       70.51      3.12 o
   7   1  17       19.27       22.45      2.62 o
   8   1  17        0.04        5.85      4.95 o
   9   1  17       10.70        2.00      5.68 o
  10   1  17        0.15        9.41      5.34 o
  11   1  17        0.05       -3.55      6.91 o
 -11   2  17        1.12        7.39      5.23 o
 -10   2  17        1.70       -2.05      5.25 o
  -9   2  17       13.35       13.58      2.61 o
  -8   2  17        5.58        4.97      5.31 o
  -7   2  17        4.87       -0.82      5.39 o
  -6   2  17      214.18      223.62      6.54 o
  -5   2  17      120.18      127.98      3.81 o
  -4   2  17       74.28       76.52      2.82 o
  -3   2  17      484.33      447.77     11.85 o
  -2   2  17      174.13      161.16      4.99 o
  -1   2  17        5.05        3.53      4.21 o
   0   2  17        1.09       -5.38      5.38 o
   1   2  17       15.44       14.43      2.14 o
   2   2  17        0.66        1.10      4.21 o
   3   2  17        7.54        4.12      4.45 o
   4   2  17       72.40       75.28      2.92 o
   5   2  17      341.32      343.32      9.82 o
   6   2  17        0.51        1.12      5.45 o
   7   2  17       15.74       21.46      2.97 o
   8   2  17        0.22        0.98      2.84 o
   9   2  17       46.68       38.55      3.33 o
  10   2  17        2.22       -6.38      6.38 o
 -10   3  17        3.20        0.37      6.00 o
  -9   3  17        2.45        0.00      5.99 o
  -8   3  17        7.52        1.03      2.81 o
  -7   3  17       12.38        9.95      5.84 o
  -6   3  17      135.05      130.02      4.09 o
  -5   3  17      101.15      108.24      3.62 o
  -4   3  17       18.49       23.90      2.69 o
  -3   3  17        2.52        2.51      5.58 o
  -2   3  17       72.60       71.91      3.13 o
  -1   3  17        2.80        4.78      4.70 o
   0   3  17        0.78       -0.12      4.31 o
   1   3  17        0.74        3.66      4.41 o
   2   3  17      124.58      126.43      3.59 o
   3   3  17        1.41       -4.21      5.01 o
   4   3  17       86.90       92.97      3.54 o
   5   3  17        0.71        6.13      5.42 o
   6   3  17       25.15       28.56      3.23 o
   7   3  17        0.01        3.63      5.65 o
   8   3  17        0.15        2.82      5.99 o
   9   3  17       10.14       -0.76      6.74 o
  -9   4  17        0.02       -6.30      6.30 o
  -8   4  17       22.16       24.72      3.18 o
  -7   4  17        9.71        9.41      2.94 o
  -6   4  17       67.14       69.07      3.65 o
  -5   4  17        0.02       -4.63      5.97 o
  -4   4  17       18.86       22.45      2.65 o
  -3   4  17       39.88       44.86      3.14 o
  -2   4  17       19.12       20.39      2.66 o
  -1   4  17       33.19       25.92      2.79 o
   0   4  17      105.21      100.70      2.53 o
   1   4  17       29.89       30.11      2.88 o
   2   4  17       15.26       22.31      2.60 o
   3   4  17       43.22       46.59      3.13 o
   4   4  17        8.58       13.31      2.64 o
   5   4  17        9.43       10.13      2.55 o
   6   4  17       29.46       31.24      3.05 o
   7   4  17       20.42       12.41      3.16 o
  -6   5  17        1.25        5.12      2.91 o
  -5   5  17       30.37       33.17      3.29 o
  -4   5  17       32.33       33.17      3.27 o
  -3   5  17        0.04        8.83      5.78 o
  -2   5  17        1.01       -0.66      5.73 o
  -1   5  17        7.51        1.97      6.49 o
   0   5  17        1.21        1.05      9.83 o
   1   5  17        5.06       -6.05      6.05 o
   2   5  17       22.04       28.50      3.03 o
   3   5  17       28.59       32.43      3.23 o
   4   5  17        1.01       -4.36      6.78 o
   5   5  17       23.05       23.55      3.34 o
 -12   0  18        7.29        8.59      6.17 o
 -11   0  18        0.17        8.63      5.50 o
 -10   0  18        0.22       -5.05      5.05 o
  -9   0  18      121.82       98.62      3.45 o
  -8   0  18      109.21       73.75      3.17 o
  -7   0  18       57.06       47.74      2.58 o
  -6   0  18      113.67      112.71      3.47 o
  -5   0  18        0.30        1.99      4.13 o
  -4   0  18        9.01        8.43      4.53 o
  -3   0  18       21.53       19.41      1.98 o
  -2   0  18     1045.02     1095.97     15.93 o
  -1   0  18       59.58       55.49      2.29 o
   0   0  18       28.93       30.87      1.83 o
   1   0  18       18.56       14.50      1.90 o
   2   0  18       58.87       59.40      2.38 o
   3   0  18       79.20       86.26      2.76 o
   4   0  18        0.51        3.65      4.35 o
   5   0  18       13.90       12.85      2.25 o
   6   0  18      271.74      272.46      8.08 o
   7   0  18      137.86      135.86      3.87 o
   8   0  18       15.57        7.43      5.84 o
   9   0  18       40.19       48.73      3.24 o
  10   0  18        0.25       -3.29      5.42 o
 -11   1  18        0.06       -5.53      5.53 o
 -10   1  18        5.02       -4.32      6.09 o
  -9   1  18        4.32        4.60      5.28 o
  -8   1  18       19.17       20.01      2.57 o
  -7   1  18       16.49       15.61      2.21 o
  -6   1  18       15.42       19.70      2.25 o
  -5   1  18       67.48       65.24      2.71 o
  -4   1  18      167.41      155.78      5.06 o
  -3   1  18        2.20       -0.42      4.10 o
  -2   1  18      307.61      312.83      5.85 o
  -1   1  18      321.79      323.27     17.98 o
   0   1  18        1.79       -7.46      7.46 o
   1   1  18       15.02       12.62      4.31 o
   2   1  18      106.86      101.64      5.36 o
   3   1  18       35.19       36.16      2.28 o
   4   1  18       69.08       73.10      2.83 o
   5   1  18       64.15       65.48      2.81 o
   6   1  18        4.93       -5.48      5.48 o
   7   1  18       12.65       12.03      2.59 o
   8   1  18        3.41        9.92      5.27 o
   9   1  18        4.16       10.77      5.97 o
  10   1  18       15.25       19.99      3.09 o
 -11   2  18        5.34        9.87      6.86 o
 -10   2  18        3.58       -1.06      5.77 o
  -9   2  18       33.19       34.19      2.93 o
  -8   2  18        3.60       10.32      5.24 o
  -7   2  18       28.19       24.16      2.77 o
  -6   2  18       50.77       48.80      2.89 o
  -5   2  18      335.88      341.01      9.58 o
  -4   2  18        0.11        1.19      4.95 o
  -3   2  18     1073.78     1055.81     17.72 o
  -2   2  18       23.00       23.74      2.40 o
  -1   2  18       60.15       52.73      2.79 o
   0   2  18      218.29      217.00      4.57 o
   1   2  18      181.58      177.46      5.23 o
   2   2  18        2.89        2.31      4.38 o
   3   2  18       77.93       84.75      2.96 o
   4   2  18       27.00       22.01      2.48 o
   5   2  18       96.24       96.89      3.53 o
   6   2  18       59.09       58.52      3.18 o
   7   2  18       68.58       60.32      3.54 o
   8   2  18      112.11      115.27      4.31 o
   9   2  18       10.13       11.56      2.99 o
  10   2  18        0.08       -6.80      6.80 o
 -10   3  18        0.03        7.19      5.80 o
  -9   3  18        4.15        2.83      6.01 o
  -8   3  18       47.08       46.61      3.27 o
  -7   3  18       85.50       88.02      3.65 o
  -6   3  18       46.96       44.50      3.18 o
  -5   3  18      135.59      128.87      4.01 o
  -4   3  18       74.06       75.87      3.24 o
  -3   3  18      306.89      342.08      9.98 o
  -2   3  18      406.31      427.75     12.32 o
  -1   3  18       10.99        6.51      5.00 o
   0   3  18       25.73       24.29      2.34 o
   1   3  18       62.85       67.33      2.98 o
   2   3  18      178.21      188.39      5.60 o
   3   3  18       10.64        5.80      5.17 o
   4   3  18       27.62       30.40      2.77 o
   5   3  18       63.45       69.60      3.39 o
   6   3  18        0.06       -5.88      5.88 o
   7   3  18       93.30      101.79      4.00 o
   8   3  18       12.29        9.12      3.14 o
   9   3  18        4.38        2.74      6.77 o
  -8   4  18        1.44        8.24      6.06 o
  -7   4  18        0.34       -6.75      6.75 o
  -6   4  18       63.64       67.34      3.66 o
  -5   4  18       17.22        8.94      6.35 o
  -4   4  18        5.52        3.98      5.56 o
  -3   4  18       31.94       27.34      2.87 o
  -2   4  18       14.43        7.01      5.72 o
  -1   4  18        0.44       -2.91      5.34 o
   0   4  18        3.93       -3.51      4.02 o
   1   4  18       90.73       87.46      3.56 o
   2   4  18        0.00        5.71      4.79 o
   3   4  18        5.66        2.48      5.65 o
   4   4  18        2.20       -3.87      5.47 o
   5   4  18        3.00        2.02      5.85 o
   6   4  18        1.11        6.15      2.67 o
   7   4  18        8.69       -6.88      6.88 o
  -6   5  18       27.03       28.79      3.50 o
  -5   5  18       12.82        7.77      7.17 o
  -4   5  18        0.48        5.74      5.87 o
  -3   5  18        0.56        0.70      6.03 o
  -2   5  18        6.94        2.74      6.28 o
  -1   5  18        7.34       11.55      2.78 o
   0   5  18        4.50        7.11      4.25 o
   1   5  18        0.62       -3.08      5.80 o
   2   5  18       25.90       29.98      3.01 o
   3   5  18        5.19        3.62      5.92 o
   4   5  18        2.34        4.88      6.31 o
 -11   1  19       11.15       20.22      3.01 o
 -10   1  19        1.32        0.35      5.78 o
  -9   1  19        0.41        6.03      5.12 o
  -8   1  19       19.69       15.75      2.66 o
  -7   1  19        9.28        7.20      5.05 o
  -6   1  19        0.03       -4.92      4.92 o
  -5   1  19        2.45        1.47      4.45 o
  -4   1  19       39.01       37.32      2.61 o
  -3   1  19       31.14       28.31      2.40 o
  -2   1  19       48.43       42.42      2.42 o
  -1   1  19      123.78      105.13     10.90 o
   0   1  19       55.42       49.22      9.22 o
   1   1  19       52.01       54.62      1.78 o
   2   1  19        5.87        3.24      3.54 o
   3   1  19       21.90       18.14      2.71 o
   4   1  19      163.25      158.62      4.65 o
   5   1  19        9.05        5.55      4.91 o
   6   1  19       73.70       70.19      3.22 o
   7   1  19        0.01       -0.46      2.39 o
   8   1  19        7.31       10.00      5.35 o
   9   1  19        1.50       -3.60      5.67 o
  10   1  19        0.06       -6.69      6.69 o
 -11   2  19        3.69        8.78      2.93 o
 -10   2  19        6.75        8.02      2.90 o
  -9   2  19        7.51        3.71      5.84 o
  -8   2  19        0.34        8.81      4.91 o
  -7   2  19        2.32        4.40      4.70 o
  -6   2  19       13.42       16.88      2.59 o
  -5   2  19       32.59       28.82      2.75 o
  -4   2  19       42.96       40.85      2.94 o
  -3   2  19      262.12      234.64      7.37 o
  -2   2  19        7.36        7.33      4.86 o
  -1   2  19      199.00      197.47      5.92 o
   0   2  19       33.46       30.16     10.40 o
   1   2  19        0.01       -5.05      5.05 o
   2   2  19       79.01       70.28      2.84 o
   3   2  19       29.53       32.16      2.47 o
   4   2  19       29.76       40.06      2.78 o
   5   2  19       18.09       11.34      2.69 o
   6   2  19        0.46       -1.22      5.83 o
   7   2  19      104.68       99.87      4.13 o
   8   2  19        0.06       -4.55      6.69 o
   9   2  19        6.36        0.00      6.79 o
 -10   3  19        4.38        9.34      2.89 o
  -9   3  19        0.14       -4.73      6.16 o
  -8   3  19       15.68       16.48      2.89 o
  -7   3  19        3.16       -4.53      5.52 o
  -6   3  19       46.94       52.85      3.29 o
  -5   3  19        0.51       -2.36      5.81 o
  -4   3  19        0.07       -1.70      5.92 o
  -3   3  19        2.02       -4.38      5.95 o
  -2   3  19       33.22       34.38      3.11 o
  -1   3  19        1.22        2.10      4.66 o
   0   3  19      101.35       95.95      3.49 o
   1   3  19       25.51       30.13      2.80 o
   2   3  19        3.65        8.91      5.64 o
   3   3  19        1.57       -2.59      5.27 o
   4   3  19        6.47        2.10      5.73 o
   5   3  19       10.67        8.23      5.82 o
   6   3  19        5.84        5.33      5.75 o
   7   3  19        5.63        9.22      6.46 o
   8   3  19       47.67       54.54      3.71 o
  -8   4  19        0.10       -5.58      5.58 o
  -7   4  19        4.87        5.47      5.83 o
  -6   4  19        2.92       10.00      5.79 o
  -5   4  19       12.14        3.32      6.53 o
  -4   4  19       13.81        4.43      6.38 o
  -3   4  19       18.81       24.35      2.81 o
  -2   4  19       45.95       53.99      3.21 o
  -1   4  19       45.71       52.26      3.21 o
   0   4  19        0.22       -3.52      7.13 o
   1   4  19       15.93       19.64      2.81 o
   2   4  19        0.54        4.07      5.03 o
   3   4  19       19.62       26.42      2.92 o
   4   4  19       11.47        9.40      2.74 o
   5   4  19        1.96        6.64      5.69 o
   6   4  19        4.81        7.05      6.30 o
  -5   5  19       11.67       12.20      6.95 o
  -4   5  19        0.09        4.43      5.94 o
  -3   5  19        0.89       -6.09      6.09 o
  -2   5  19        2.55        1.06      5.91 o
  -1   5  19       33.46       29.69      3.19 o
   0   5  19       33.57       28.99      2.31 o
   1   5  19       15.39       16.40      2.92 o
   2   5  19       68.42       69.95      3.82 o
   3   5  19        0.23        2.99      5.81 o
 -11   0  20        9.10        8.78      6.53 o
 -10   0  20        0.41        2.79      5.48 o
  -9   0  20       81.42       93.98      3.53 o
  -8   0  20       75.58       68.63      3.20 o
  -7   0  20        2.69       -1.40      5.08 o
  -6   0  20       13.41       14.75      2.37 o
  -5   0  20      462.68      473.88     12.29 o
  -4   0  20      536.08      537.61     12.71 o
  -3   0  20      893.03      884.65     15.90 o
  -2   0  20      433.30      439.58     11.09 o
  -1   0  20        0.04        4.14      4.14 o
   0   0  20        0.02       -0.11      3.08 o
   1   0  20        3.18       -0.66      4.21 o
   2   0  20      258.79      255.36      7.35 o
   3   0  20       19.28       22.40      2.31 o
   4   0  20        2.23        3.38      4.45 o
   5   0  20       11.73       11.91      2.33 o
   6   0  20       32.84       37.61      2.80 o
   7   0  20       63.29       57.55      3.41 o
   8   0  20        0.04       -1.01      5.49 o
   9   0  20       12.10        9.07      6.17 o
 -11   1  20        3.01        0.74      2.82 o
 -10   1  20        8.48        8.51      6.02 o
  -9   1  20        0.34        3.28      5.33 o
  -8   1  20        2.45        5.26      4.90 o
  -7   1  20      151.10      139.75      4.58 o
  -6   1  20        9.39        4.09      5.09 o
  -5   1  20        3.52       -2.58      4.90 o
  -4   1  20       15.89       14.24      2.36 o
  -3   1  20       79.11       68.64      3.03 o
  -2   1  20      273.91      273.67      5.86 o
  -1   1  20      129.37      123.19      2.57 o
   0   1  20      152.26      142.18      8.01 o
   1   1  20       12.10       12.70      1.50 o
   2   1  20       23.10       23.74      1.61 o
   3   1  20       52.64       45.89      2.00 o
   4   1  20       18.68       12.81      2.41 o
   5   1  20       30.43       28.08      2.60 o
   6   1  20        9.78       11.90      2.54 o
   7   1  20        3.65        5.93      2.56 o
   8   1  20       17.97       17.89      2.92 o
   9   1  20        0.24        1.49      6.12 o
 -10   2  20        2.30       -6.55      6.55 o
  -9   2  20        0.37       -0.70      5.33 o
  -8   2  20       17.81       20.20      2.76 o
  -7   2  20        7.65       -0.93      5.83 o
  -6   2  20       51.37       53.64      2.97 o
  -5   2  20       50.00       56.61      2.99 o
  -4   2  20      389.03      372.06     10.49 o
  -3   2  20      452.69      475.30     13.09 o
  -2   2  20      109.66      109.78      3.30 o
  -1   2  20       20.64       -6.96      6.96 o
   0   2  20        5.76        2.94      3.59 o
   1   2  20        1.68        1.26      4.44 o
   2   2  20        1.59        6.23      4.84 o
   3   2  20       49.60       45.57      2.95 o
   4   2  20        6.26        9.04      5.34 o
   5   2  20       33.28       42.15      2.91 o
   6   2  20       28.39       30.29      3.04 o
   7   2  20       61.71       63.94      3.70 o
   8   2  20       68.52       72.89      3.99 o
   9   2  20        0.44       -6.98      6.98 o
  -9   3  20       10.23        8.24      7.20 o
  -8   3  20        0.00        6.39      5.77 o
  -7   3  20       10.33        9.39      5.96 o
  -6   3  20      138.41      149.30      4.41 o
  -5   3  20        5.55       -4.31      5.92 o
  -4   3  20      262.53      275.36      8.01 o
  -3   3  20      228.43      213.88      6.24 o
  -2   3  20      194.21      203.56      6.04 o
  -1   3  20        5.25        6.06      5.37 o
   0   3  20       41.48       45.40      7.57 o
   1   3  20       69.44       68.30      3.22 o
   2   3  20       59.98       52.79      3.11 o
   3   3  20       39.27       34.99      2.98 o
   4   3  20       54.52       55.65      3.34 o
   5   3  20        1.63        0.66      5.56 o
   6   3  20       14.20       11.28      2.84 o
   7   3  20       54.67       66.61      3.87 o
   8   3  20       82.57       77.46      4.42 o
  -7   4  20        8.24        6.41      5.90 o
  -6   4  20        4.62       -6.43      6.94 o
  -5   4  20       10.79       17.50      2.87 o
  -4   4  20       68.94       60.24      3.53 o
  -3   4  20       23.05       22.62      2.97 o
  -2   4  20       29.83       23.37      3.05 o
  -1   4  20        0.03        7.86      5.57 o
   0   4  20        2.05        7.43      3.78 o
   1   4  20        0.74        4.16      5.39 o
   2   4  20        3.11        5.54      5.63 o
   3   4  20        4.35        4.03      5.93 o
   4   4  20        2.19       -1.39      5.92 o
   5   4  20        0.18        2.18      5.48 o
   6   4  20        6.02        9.21      6.64 o
  -4   5  20       27.03       25.75      3.51 o
  -3   5  20        0.47       -6.68      6.68 o
  -2   5  20        6.87        8.77      6.20 o
  -1   5  20        0.32       10.16      6.07 o
   0   5  20        4.89        4.79      2.55 o
   1   5  20        0.49       -3.29      6.12 o
   2   5  20       14.22       17.65      3.24 o
 -10   1  21        2.07       -6.02      6.02 o
  -9   1  21        8.94       -0.68      5.89 o
  -8   1  21        0.01       -0.33      5.34 o
  -7   1  21       36.49       38.23      2.97 o
  -6   1  21        0.60        1.99      4.89 o
  -5   1  21        1.30       -3.52      5.43 o
  -4   1  21        0.69        9.76      4.93 o
  -3   1  21      490.84      484.16     13.35 o
  -2   1  21        2.54       -3.95      3.95 o
  -1   1  21       15.41       -1.13      4.82 o
   0   1  21       90.87       88.61      1.79 o
   1   1  21        0.28       -3.24      3.24 o
   2   1  21      119.30      120.59      2.97 o
   3   1  21       42.54       46.35      2.73 o
   4   1  21       17.46        5.53      6.00 o
   5   1  21        4.81       -5.64      5.64 o
   6   1  21        1.00       10.06      5.30 o
   7   1  21       26.02       26.63      3.02 o
   8   1  21       13.32       12.27      3.09 o
   9   1  21        9.24        7.76      6.87 o
 -10   2  21        0.75       -6.23      6.23 o
  -9   2  21        0.14        2.90      5.55 o
  -8   2  21        5.25        9.48      5.15 o
  -7   2  21        4.23       -4.78      5.77 o
  -6   2  21        0.01       -2.12      5.23 o
  -5   2  21        1.99        2.01      5.16 o
  -4   2  21       84.03       69.40      3.68 o
  -3   2  21      135.43      137.43      4.23 o
  -2   2  21       13.70        7.63      5.72 o
  -1   2  21      176.94      184.08      5.44 o
   0   2  21        0.56       -0.41      3.79 o
   1   2  21       24.35       21.86      2.58 o
   2   2  21      152.82      163.85      4.67 o
   3   2  21       18.42       14.30      2.57 o
   4   2  21        0.79        4.75      5.06 o
   5   2  21        3.34        2.50      5.52 o
   6   2  21        5.42       -6.43      6.43 o
   7   2  21       12.47        4.23      6.80 o
   8   2  21       26.08       18.27      3.45 o
  -9   3  21        2.00       -4.64      6.36 o
  -8   3  21        1.83        4.41      5.69 o
  -7   3  21       14.07        7.66      6.48 o
  -6   3  21       21.44       22.61      3.01 o
  -5   3  21       39.70       41.39      3.24 o
  -4   3  21       10.45        0.31      6.33 o
  -3   3  21       90.10       90.09      3.84 o
  -2   3  21       73.05       75.03      3.65 o
  -1   3  21       14.30       13.03      2.61 o
   0   3  21        4.02       -1.18      4.92 o
   1   3  21        2.85       -5.69      5.69 o
   2   3  21        2.87        5.50      5.19 o
   3   3  21       24.63       16.78      2.91 o
   4   3  21       26.54       31.84      3.12 o
   5   3  21        5.00       -1.04      5.99 o
   6   3  21        6.29       11.53      6.25 o
   7   3  21       71.03       79.08      4.21 o
  -7   4  21        0.23        0.00      5.89 o
  -6   4  21        0.84        1.48      6.12 o
  -5   4  21       27.05       31.62      3.16 o
  -4   4  21        0.16       -2.05      5.92 o
  -3   4  21        4.17       -1.01      5.51 o
  -2   4  21        0.34       -3.62      5.94 o
  -1   4  21       18.95       25.82      3.07 o
   0   4  21        2.60        6.55      2.37 o
   1   4  21        6.14        4.33      5.94 o
   2   4  21       12.35       14.31      2.78 o
   3   4  21        2.01        2.92      2.69 o
   4   4  21        3.76        2.90      6.03 o
   5   4  21        5.32        6.95      2.78 o
  -2   5  21        1.61        7.93      6.16 o
  -1   5  21       17.16       11.26      7.18 o
   0   5  21        4.43        7.76      2.66 o
 -10   0  22        1.47        1.49      5.59 o
  -9   0  22        1.04       -5.59      5.59 o
  -8   0  22       65.74       67.20      3.45 o
  -7   0  22       47.47       38.66      2.89 o
  -6   0  22        3.79       -1.17      5.19 o
  -5   0  22      149.25      148.69      4.28 o
  -4   0  22      126.18      129.36      3.85 o
  -3   0  22        0.12        5.18      4.92 o
  -2   0  22       73.06       67.73      2.98 o
  -1   0  22       82.57       95.37      3.11 o
   0   0  22        9.91        5.43      3.40 o
   1   0  22      233.96      236.93      6.74 o
   2   0  22      208.52      214.34      6.18 o
   3   0  22        6.26        7.43      4.97 o
   4   0  22       15.14       14.21      2.52 o
   5   0  22        0.03       -3.96      5.21 o
   6   0  22       22.12       19.48      2.87 o
   7   0  22       15.25       11.24      6.75 o
   8   0  22       23.28       30.54      2.96 o
 -10   1  22        5.44       -5.30      6.27 o
  -9   1  22       17.08       20.33      2.89 o
  -8   1  22        3.28        3.68      5.79 o
  -7   1  22        8.05        8.52      2.43 o
  -6   1  22       16.28       19.92      2.60 o
  -5   1  22       10.36       10.38      2.47 o
  -4   1  22      312.17      327.54      9.94 o
  -3   1  22      780.01      816.59     16.93 o
  -2   1  22      366.21      379.82     17.30 o
  -1   1  22       33.21       32.44      2.69 o
   0   1  22        0.53       -2.94      2.94 o
   1   1  22        0.32       -3.23      3.78 o
   2   1  22      174.86      161.49      8.83 o
   3   1  22      236.65      242.20      5.13 o
   4   1  22        6.05        7.86      5.32 o
   5   1  22       27.42       25.92      2.84 o
   6   1  22       23.99       23.35      2.73 o
   7   1  22       11.82       14.36      2.85 o
   8   1  22        2.46       -6.12      6.12 o
  -9   2  22       19.22       31.98      3.21 o
  -8   2  22       12.64       11.68      2.93 o
  -7   2  22       13.47       11.63      6.50 o
  -6   2  22        1.04        2.53      5.49 o
  -5   2  22        9.33        5.43      5.78 o
  -4   2  22       47.31       44.21      3.12 o
  -3   2  22       88.93       93.35      3.74 o
  -2   2  22        0.15       -5.62      5.62 o
  -1   2  22       17.61       -6.86      6.86 o
   0   2  22       16.92       19.51      2.68 o
   1   2  22        8.85        7.31      2.42 o
   2   2  22       50.25       47.94      3.14 o
   3   2  22        7.65        4.47      6.22 o
   4   2  22       30.67       27.53      2.93 o
   5   2  22       42.44       50.49      3.20 o
   6   2  22        5.19        8.30      6.16 o
   7   2  22       36.42       36.06      3.42 o
  -8   3  22       14.00       16.39      3.20 o
  -7   3  22        4.32       10.48      6.19 o
  -6   3  22        0.64       -6.09      6.09 o
  -5   3  22        6.02        4.64      5.98 o
  -4   3  22        2.82       -4.19      6.15 o
  -3   3  22       26.41       32.19      3.12 o
  -2   3  22       37.75       37.12      3.11 o
  -1   3  22        0.15       -5.25      5.25 o
   0   3  22        0.45        1.73      5.30 o
   1   3  22        5.85        9.84      5.14 o
   2   3  22        6.09        7.68      2.62 o
   3   3  22       74.63       70.91      3.59 o
   4   3  22        0.46       -5.84      6.24 o
   5   3  22        5.62        8.61      5.90 o
   6   3  22       35.30       37.18      3.38 o
  -6   4  22        1.04        4.21      6.14 o
  -5   4  22        0.59       -6.58      6.58 o
  -4   4  22        3.10       -1.78      6.27 o
  -3   4  22       24.40       25.01      3.10 o
  -2   4  22       24.93       28.74      3.32 o
  -1   4  22       26.45       29.37      3.16 o
   0   4  22        5.62        2.05      4.35 o
   1   4  22        1.57        0.00      6.00 o
   2   4  22       18.25       10.58      3.01 o
   3   4  22       12.35       12.21      2.76 o
   4   4  22        2.93        6.39      5.73 o
  -9   1  23        0.36        0.73      5.50 o
  -8   1  23        1.72       -2.09      5.92 o
  -7   1  23        0.07        3.63      5.35 o
  -6   1  23        0.15       -2.51      5.52 o
  -5   1  23        9.36        9.58      5.30 o
  -4   1  23       27.41       26.25      2.83 o
  -3   1  23       19.26       -1.93      6.67 o
  -2   1  23        0.63      -10.97     10.97 o
  -1   1  23        0.19       -3.98      3.98 o
   0   1  23      232.82      248.65      4.09 o
   1   1  23        0.14       -1.39      5.65 o
   2   1  23       46.57       40.93      2.33 o
   3   1  23       35.12       32.96      2.15 o
   4   1  23        0.00        4.60      5.06 o
   5   1  23       19.04       19.61      2.79 o
   6   1  23        1.02       -1.37      5.49 o
   7   1  23        2.07       -4.39      6.41 o
   8   1  23        2.85        5.47      6.72 o
  -9   2  23        4.08        4.26      6.36 o
  -8   2  23       38.78       40.67      3.46 o
  -7   2  23       16.77        7.97      6.11 o
  -6   2  23       16.72       11.23      6.51 o
  -5   2  23        2.19       10.11      5.38 o
  -4   2  23        0.15        0.00      5.33 o
  -3   2  23      105.34      114.56      3.95 o
  -2   2  23       50.75       53.70      3.20 o
  -1   2  23        6.42        1.73      5.39 o
   0   2  23       22.44       18.92      2.16 o
   1   2  23        8.19       -0.29      5.86 o
   2   2  23       30.94       28.72      3.05 o
   3   2  23       28.18       33.45      3.00 o
   4   2  23       56.42       59.97      3.46 o
   5   2  23        0.01       -5.79      5.79 o
   6   2  23        3.18        3.79      2.77 o
   7   2  23       10.41        9.93      3.18 o
  -7   3  23        0.28       -5.63      6.06 o
  -6   3  23        0.58       -0.71      6.01 o
  -5   3  23       55.12       56.76      3.69 o
  -4   3  23       18.93       18.95      2.97 o
  -3   3  23        0.03       -6.07      6.07 o
  -2   3  23        0.02        1.28      6.15 o
  -1   3  23        0.02        1.26      5.40 o
   0   3  23        2.53        2.25      4.58 o
   1   3  23        7.43        0.97      6.23 o
   2   3  23       24.00       22.57      3.17 o
   3   3  23        0.95       -2.07      5.67 o
   4   3  23       11.56       -6.50      6.50 o
   5   3  23        2.24        7.11      4.86 o
  -5   4  23        6.55        8.41      6.33 o
  -4   4  23       12.57        9.21      7.34 o
  -3   4  23        2.26       -1.80      6.05 o
  -2   4  23       55.23       63.61      3.98 o
  -1   4  23        0.81        8.17      5.83 o
   0   4  23       13.99       16.93      7.24 o
   1   4  23        7.63        9.80      2.82 o
   2   4  23       14.56       16.41      2.96 o
   3   4  23        0.08       -6.45      6.45 o
  -9   0  24        4.59       11.61      5.95 o
  -8   0  24        3.48        6.72      2.51 o
  -7   0  24       33.34       36.71      2.97 o
  -6   0  24        1.36       -0.97      5.15 o
  -5   0  24       29.83       32.47      2.76 o
  -4   0  24       20.54       20.09      2.71 o
  -3   0  24      221.56      236.67      7.20 o
  -2   0  24       49.31       51.92      3.04 o
  -1   0  24      105.65      118.45      3.74 o
   0   0  24        2.60        2.55      3.62 o
   1   0  24       68.92       67.42      3.27 o
   2   0  24        0.70       -0.29      5.63 o
   3   0  24       49.06       49.44      3.20 o
   4   0  24       16.08       10.32      2.70 o
   5   0  24        8.64        2.95      2.61 o
   6   0  24        4.45       -5.98      5.98 o
   7   0  24       42.47       47.85      3.44 o
  -9   1  24        0.11        1.90      5.51 o
  -8   1  24        1.05       -6.71      6.71 o
  -7   1  24       10.59        9.29      6.11 o
  -6   1  24        1.47        0.65      5.29 o
  -5   1  24        1.87       -1.88      5.54 o
  -4   1  24       45.89       47.89      3.03 o
  -3   1  24        6.92        1.17      5.56 o
  -2   1  24        9.38        7.55      3.74 o
  -1   1  24       21.75        8.72      2.82 o
   0   1  24       11.28       -3.68      5.87 o
   1   1  24      191.87      206.97      5.95 o
   2   1  24      316.90      328.52      8.86 o
   3   1  24      112.33      111.92      5.20 o
   4   1  24        4.79        8.04      5.42 o
   5   1  24       46.37       49.08      3.21 o
   6   1  24       20.21       10.82      6.61 o
   7   1  24       12.52       11.47      6.28 o
  -8   2  24       18.10       17.19      3.34 o
  -7   2  24        2.71       -0.72      6.36 o
  -6   2  24       47.21       46.88      3.31 o
  -5   2  24       49.20       55.93      3.36 o
  -4   2  24       28.40       22.57      2.85 o
  -3   2  24       37.53       38.60      3.19 o
  -2   2  24        4.62       -3.67      6.08 o
  -1   2  24       25.43       28.01      3.10 o
   0   2  24       60.31       61.34      2.43 o
   1   2  24      140.61      156.05      5.14 o
   2   2  24       38.25       37.39      3.39 o
   3   2  24       56.69       52.32      3.40 o
   4   2  24        2.49        4.78      5.64 o
   5   2  24        0.68        2.50      5.35 o
   6   2  24        7.96       10.19      2.82 o
  -6   3  24        2.33       -0.74      6.45 o
  -5   3  24       49.61       44.90      3.60 o
  -4   3  24        2.35       -2.81      6.00 o
  -3   3  24        1.49       -2.39      6.03 o
  -2   3  24      213.73      240.40      7.13 o
  -1   3  24        3.73        6.60      2.80 o
   0   3  24        0.29       -2.83      4.22 o
   1   3  24       24.08       27.91      3.11 o
   2   3  24      117.99      127.23      4.32 o
   3   3  24       19.59       28.45      3.19 o
   4   3  24        7.53        2.99      6.30 o
   5   3  24        6.81       11.96      2.95 o
  -3   4  24        7.13        1.49      6.58 o
  -2   4  24        0.85       -7.07      7.07 o
  -1   4  24       11.34        1.84      7.23 o
   0   4  24        2.20       -5.01      5.01 o
   1   4  24       10.72        8.62      6.74 o
  -8   1  25       10.39        7.95      6.25 o
  -7   1  25        0.36        0.37      5.52 o
  -6   1  25        1.46        3.44      5.62 o
  -5   1  25        1.67       10.54      5.31 o
  -4   1  25        4.02        0.95      5.85 o
  -3   1  25        2.55        8.86      2.42 o
  -2   1  25       15.62       12.59      2.00 o
  -1   1  25       93.57       96.83      2.64 o
   0   1  25       18.58       21.96      2.14 o
   1   1  25       24.48       22.83      2.28 o
   2   1  25        0.02       -1.28      6.13 o
   3   1  25       12.46       14.39      4.04 o
   4   1  25       48.27       47.32      3.28 o
   5   1  25        0.02        1.41      5.80 o
   6   1  25        0.68       -3.01      6.03 o
  -7   2  25        0.00        0.00      6.25 o
  -6   2  25        0.09        3.95      5.69 o
  -5   2  25        0.02        9.67      5.40 o
  -4   2  25       25.47       24.85      2.96 o
  -3   2  25        3.40       10.11      5.65 o
  -2   2  25        5.68        2.57      6.01 o
  -1   2  25       15.08        8.01      3.09 o
   0   2  25        7.52       -4.48      4.53 o
   1   2  25       14.76        7.15      6.83 o
   2   2  25       76.18       78.62      3.81 o
   3   2  25        5.52        5.17      6.41 o
   4   2  25       12.36       10.03      5.46 o
   5   2  25        1.68       -5.98      6.03 o
  -5   3  25        5.24       10.48      5.85 o
  -4   3  25        7.60        9.57      2.88 o
  -3   3  25       57.52       49.72      3.82 o
  -2   3  25       14.35       -2.12      8.00 o
  -1   3  25        3.41        6.94      5.97 o
   0   3  25       22.49       31.67      2.80 o
   1   3  25       38.82       45.25      3.47 o
   2   3  25       18.50       16.97      3.37 o
   3   3  25        0.79       -0.39      6.03 o
   4   3  25        0.51       -6.55      6.55 o
  -8   0  26        4.16        9.97      6.11 o
  -7   0  26        9.84        9.48      6.21 o
  -6   0  26        4.86       -4.23      5.54 o
  -5   0  26       34.53       39.98      3.01 o
  -4   0  26        0.09        1.31      5.43 o
  -3   0  26        0.93       -2.24      5.18 o
  -2   0  26       63.57       69.24      3.42 o
  -1   0  26        9.76       11.87      2.62 o
   0   0  26       54.63       58.30      2.33 o
   1   0  26       27.09       26.79      3.03 o
   2   0  26      190.47      213.76      6.68 o
   3   0  26       77.13       74.27      3.72 o
   4   0  26        3.00        7.40      5.14 o
   5   0  26        0.07       -1.10      5.53 o
   6   0  26       18.53       20.03      2.92 o
  -7   1  26        0.92        3.76      5.87 o
  -6   1  26        7.47        0.00      6.22 o
  -5   1  26        1.44       -0.69      5.58 o
  -4   1  26       17.94       23.09      2.91 o
  -3   1  26        1.82       -3.54      5.86 o
  -2   1  26       25.79       24.97      2.02 o
  -1   1  26        5.99       -4.78      4.78 o
   0   1  26        0.00       -2.89      2.89 o
   1   1  26      121.87      128.12      6.14 o
   2   1  26       66.56       72.45      2.80 o
   3   1  26        1.26        0.33      3.99 o
   4   1  26        1.95        3.90      5.55 o
   5   1  26        1.00        5.56      6.06 o
  -6   2  26       15.63       12.85      3.09 o
  -5   2  26        9.20       10.12      6.48 o
  -4   2  26        1.48        0.70      5.71 o
  -3   2  26       57.10       62.05      3.63 o
  -2   2  26        0.12       -4.05      5.73 o
  -1   2  26       23.96       20.64      3.02 o
   0   2  26       22.86       17.20      2.20 o
   1   2  26        6.83       -1.36      6.39 o
   2   2  26       59.58       60.10      3.65 o
   3   2  26        5.86       -1.44      6.87 o
   4   2  26        0.39        7.49      5.38 o
  -4   3  26        3.69       -0.38      5.90 o
  -3   3  26       42.93       42.87      3.78 o
  -2   3  26       92.04      100.47      4.22 o
  -1   3  26        1.06       -7.49      7.49 o
   0   3  26        4.83        5.51      4.91 o
   1   3  26       72.04       72.57      3.93 o
   2   3  26       45.12       50.18      3.79 o
  -6   1  27        0.34       -5.90      5.90 o
  -5   1  27        1.88       -6.13      6.13 o
  -4   1  27       17.26       14.04      2.89 o
  -3   1  27        3.44        2.37      5.93 o
  -2   1  27        2.08        4.84      3.98 o
  -1   1  27        1.87       -3.63      4.65 o
   0   1  27       13.56       15.56      1.83 o
   1   1  27        6.23        6.33      4.57 o
   2   1  27      206.97      230.27     11.08 o
   3   1  27        4.39        1.24      4.45 o
   4   1  27        0.70       -3.35      5.73 o
  -5   2  27        0.14        6.04      5.03 o
  -4   2  27        2.24       -5.49      6.38 o
  -3   2  27       44.92       47.00      3.54 o
  -2   2  27        0.82        4.24      5.61 o
  -1   2  27        7.25       -1.06      6.44 o
   0   2  27       15.85       15.28      5.10 o
   1   2  27       77.61       85.91      4.06 o
   2   2  27        0.49       -1.83      6.36 o
   3   2  27       35.72       42.28      3.36 o
  -2   3  27       12.13       12.88      3.55 o
  -1   3  27       63.20       90.60      4.06 o
  -6   0  28        1.76        0.00      6.34 o
  -5   0  28        0.98        5.59      6.08 o
  -4   0  28       24.48       24.23      3.08 o
  -3   0  28        9.78       11.64      6.26 o
  -2   0  28       30.33       31.05      3.16 o
  -1   0  28        0.39       -5.54      6.09 o
   0   0  28       18.13       22.99      2.06 o
   1   0  28       17.65       22.35      3.07 o
   2   0  28       15.95        7.23      6.94 o
   3   0  28       22.96       37.00      3.28 o
  -5   1  28        7.93        9.72      2.93 o
  -4   1  28        0.92       -4.36      5.62 o
  -3   1  28       29.90       22.97      3.13 o
  -2   1  28       19.34       18.91      4.72 o
  -1   1  28        3.33        6.73      2.48 o
   0   1  28        5.48       -3.21      3.21 o
   1   1  28       38.43       42.85      2.43 o
   2   1  28        8.08        8.91      4.81 o
   3   1  28        1.60        5.00      5.29 o
  -4   2  28        7.15        6.89      3.06 o
  -3   2  28        3.44        2.62      6.44 o
  -2   2  28        9.32       15.98      2.80 o
  -1   2  28        8.41       13.63      2.89 o
   0   2  28        0.15       -2.12      4.04 o
   1   2  28       12.39       10.55      3.23 o
  -3   1  29        7.83        6.95      2.91 o
  -2   1  29        8.67        6.21      4.72 o
  -1   1  29       11.73       13.50      2.06 o
   0   1  29       33.56       39.41      2.57 o
   1   1  29        0.07       -1.16      4.38 o
 
